# Supplementary material for: Single-cell analyses reveal the therapeutic effects of ATHENA and its mechanism in a rhabdomyosarcoma patient
Source: Front Oncol. 2022 Nov 29;12:1039145. doi: 10.3389/fonc.2022.1039145 (PMC9745782; doi:10.3389/fonc.2022.1039145)
Supplement: Supplementary file 9 [file DataSheet_1.xlsx]

## Sheet: CD8T_scSTAR.markers
Supplement information 1: The DEGs of CD8+ T cells after scSTAR
	p_val	avg_log2FC	pct.1	pct.2	p_val_adj	cluster	gene
SCNM1	5.17559e-264	0.297959	1	1	3.12398e-260	1	SCNM1
SBK1	5.64547e-260	0.395501	1	0.999	3.40761e-256	1	SBK1
MT1E	5.90695e-254	0.360959	1	0.995	3.56543e-250	1	MT1E
ATP8A2	1.00694e-237	0.29517	1	0.87	6.07787e-234	1	ATP8A2
FAM179A	3.88619e-237	0.366138	1	0.887	2.3457e-233	1	FAM179A
CISD3	1.3983e-232	0.454897	1	0.999	8.44014e-229	1	CISD3
PSMA4	3.48396e-231	0.305708	1	1	2.10292e-227	1	PSMA4
ALOX5AP	3.62096e-229	0.340938	1	1	2.18561e-225	1	ALOX5AP
DNAJC15	1.54008e-227	0.289096	1	1	9.29594e-224	1	DNAJC15
SCAMP4	2.23587e-225	0.294256	1	1	1.34957e-221	1	SCAMP4
ZYX	7.11434e-224	0.352915	1	1	4.29422e-220	1	ZYX
TSEN54	1.11724e-221	0.315495	1	1	6.74369e-218	1	TSEN54
ZSCAN32	1.53911e-215	0.331599	1	0.991	9.29007e-212	1	ZSCAN32
SCP2	2.87575e-215	0.292955	1	1	1.7358e-211	1	SCP2
TRBV13	2.74455e-214	0.400892	0.999	0.843	1.65661e-210	1	TRBV13
PTPN18	6.67717e-213	0.339023	1	1	4.03034e-209	1	PTPN18
TRBV7-9	7.63233e-211	0.405304	1	0.998	4.60688e-207	1	TRBV7-9
BATF	4.46488e-210	0.36335	1	1	2.695e-206	1	BATF
TRMT10C	5.98788e-208	0.277805	1	1	3.61429e-204	1	TRMT10C
NPRL2	1.37622e-207	0.299435	1	1	8.30687e-204	1	NPRL2
ABI3	4.79855e-207	0.443596	1	0.996	2.8964e-203	1	ABI3
HEATR3	2.18142e-206	0.270686	1	0.999	1.3167e-202	1	HEATR3
COLGALT2	3.45103e-205	0.365238	1	0.805	2.08304e-201	1	COLGALT2
TRAV26-1	4.70407e-204	0.377322	1	0.882	2.83937e-200	1	TRAV26-1
S100B	8.53306e-203	0.35488	0.997	0.88	5.15055e-199	1	S100B
GZMA	1.65278e-202	0.302016	1	1	9.97619e-199	1	GZMA
HAVCR2	8.49894e-202	0.310656	1	0.977	5.12996e-198	1	HAVCR2
STMN1	2.18308e-201	0.38488	1	0.999	1.31771e-197	1	STMN1
HLA-DPB1	2.86278e-200	0.25252	1	1	1.72798e-196	1	HLA-DPB1
TNFRSF1A	6.4999e-198	0.297757	1	1	3.92334e-194	1	TNFRSF1A
ACTG1	1.15475e-197	0.265015	1	1	6.97008e-194	1	ACTG1
TTLL11	1.09889e-196	0.262034	0.997	0.92	6.63292e-193	1	TTLL11
TUBA1B	2.11125e-196	0.250574	1	1	1.27435e-192	1	TUBA1B
PLEK	3.07671e-194	0.342328	1	1	1.8571e-190	1	PLEK
INPP5K	1.71864e-192	0.280421	1	1	1.03737e-188	1	INPP5K
CORO1B	1.23265e-190	0.437472	1	0.998	7.4403e-187	1	CORO1B
DBNDD2	2.70157e-190	0.297472	1	0.991	1.63067e-186	1	DBNDD2
CTSC	2.99408e-187	0.348876	1	1	1.80723e-183	1	CTSC
TTC16	5.61675e-184	0.451669	0.996	0.954	3.39027e-180	1	TTC16
ELF4	6.33354e-184	0.306695	1	0.999	3.82293e-180	1	ELF4
CLIC3	2.84917e-183	0.43366	1	0.999	1.71976e-179	1	CLIC3
TM4SF19	6.08454e-181	0.345714	0.999	0.824	3.67263e-177	1	TM4SF19
PTMS	8.88294e-181	0.37508	1	0.996	5.36174e-177	1	PTMS
GNAL	5.68354e-178	0.302305	0.996	0.71	3.43059e-174	1	GNAL
GPATCH4	7.66476e-178	0.323349	1	1	4.62645e-174	1	GPATCH4
LAG3	8.54076e-175	0.278912	1	0.999	5.1552e-171	1	LAG3
CCDC102A	2.22304e-174	0.350458	1	0.977	1.34183e-170	1	CCDC102A
TUBB4B	1.13397e-173	0.325841	1	1	6.84466e-170	1	TUBB4B
MLKL	2.00462e-171	0.33996	1	0.959	1.20999e-167	1	MLKL
ARPC5L	4.45183e-171	0.308713	1	1	2.68712e-167	1	ARPC5L
GSTP1	1.34136e-170	0.295398	1	1	8.09643e-167	1	GSTP1
ABHD17A	2.41047e-168	0.263865	1	1	1.45496e-164	1	ABHD17A
PROK2	1.32169e-161	0.400753	0.99	0.806	7.97774e-158	1	PROK2
JAZF1	3.26694e-161	0.353257	1	0.996	1.97193e-157	1	JAZF1
OASL	1.71213e-160	0.253145	1	1	1.03344e-156	1	OASL
SUSD1	6.80186e-154	0.361923	1	0.979	4.1056e-150	1	SUSD1
WDR60	5.88779e-153	0.271099	1	0.999	3.55387e-149	1	WDR60
CCND2	1.05573e-152	0.290078	1	1	6.37238e-149	1	CCND2
EFHD2	2.08828e-152	0.400867	1	0.999	1.26048e-148	1	EFHD2
NFIL3	2.44534e-150	0.342421	0.999	0.903	1.47601e-146	1	NFIL3
FBXO44	2.3235e-149	0.309032	1	0.998	1.40247e-145	1	FBXO44
CACNA2D4	1.19263e-147	0.252635	0.999	0.966	7.19871e-144	1	CACNA2D4
LINC00278	1.66642e-147	0.254483	0.999	0.983	1.00585e-143	1	LINC00278
TRAV14DV4	4.57293e-147	0.364659	0.995	0.955	2.76022e-143	1	TRAV14DV4
IFNG	7.81075e-144	0.2672	0.994	0.981	4.71457e-140	1	IFNG
RP11-297D21.4	1.16637e-140	0.278186	0.999	0.965	7.0402e-137	1	RP11-297D21.4
MXRA8	3.58958e-137	0.287639	1	0.831	2.16667e-133	1	MXRA8
PRDM1	4.62399e-134	0.286438	0.997	0.992	2.79104e-130	1	PRDM1
GOLM1	9.34133e-133	0.316721	0.999	0.839	5.63842e-129	1	GOLM1
EIF5A2	1.61664e-132	0.28542	1	0.996	9.75804e-129	1	EIF5A2
TRBV2	3.57612e-132	0.266505	1	0.989	2.15855e-128	1	TRBV2
CTA-292E10.6	5.85185e-130	0.34633	1	0.985	3.53218e-126	1	CTA-292E10.6
MT2A	9.11848e-130	0.278629	1	1	5.50391e-126	1	MT2A
CTDNEP1	1.50584e-129	0.311594	1	1	9.08924e-126	1	CTDNEP1
TRAV1-2	8.96432e-129	0.359614	0.999	0.957	5.41086e-125	1	TRAV1-2
TOB1	6.57732e-128	0.296152	0.997	0.999	3.97007e-124	1	TOB1
S100A8	6.59857e-128	0.367479	0.992	0.952	3.98289e-124	1	S100A8
MTSS1	2.76606e-127	0.301343	1	0.999	1.66959e-123	1	MTSS1
IDH2	1.14295e-123	0.300345	1	1	6.89887e-120	1	IDH2
INPP4A	3.58828e-121	0.253726	1	1	2.16589e-117	1	INPP4A
RGS10	1.38165e-119	0.284008	1	1	8.33963e-116	1	RGS10
RBMX2	3.30942e-119	0.259598	1	0.999	1.99756e-115	1	RBMX2
S100A9	1.18451e-115	0.350316	1	0.939	7.14967e-112	1	S100A9
PAFAH2	1.00673e-113	0.325527	1	0.981	6.07663e-110	1	PAFAH2
LTB4R	5.86978e-112	0.283509	0.991	0.8	3.543e-108	1	LTB4R
MIR4435-2HG	4.62866e-111	0.287375	1	0.999	2.79386e-107	1	MIR4435-2HG
KIF19	3.24618e-105	0.252021	0.994	0.892	1.95939e-101	1	KIF19
TCEB3	7.06412e-104	0.252382	1	0.997	4.2639e-100	1	TCEB3
FGL2	9.02254e-102	0.255624	0.997	0.989	5.446e-98	1	FGL2
C1orf21	1.73854e-100	0.259633	1	0.999	1.04938e-96	1	C1orf21
PDGFRB	5.71067e-99	0.260562	0.962	0.748	3.44696e-95	1	PDGFRB
LGR6	1.76953e-95	0.277223	0.996	0.91	1.06809e-91	1	LGR6
PTPRM	3.0849e-93	0.288035	1	0.936	1.86204e-89	1	PTPRM
RP11-326C3.12	1.67905e-91	0.262861	1	0.949	1.01348e-87	1	RP11-326C3.12
COTL1	2.52133e-91	0.262859	1	1	1.52188e-87	1	COTL1
FAM114A2	8.36567e-83	0.284228	0.997	0.979	5.04952e-79	1	FAM114A2
PCNT	1.25113e-76	0.294326	0.995	0.983	7.55179e-73	1	PCNT
RAP1GAP2	1.81684e-70	0.260428	0.996	0.981	1.09664e-66	1	RAP1GAP2
CD8A	4.73674e-68	0.312006	1	0.999	2.8591e-64	1	CD8A
TGFBR3	7.20881e-65	0.289698	1	0.985	4.35124e-61	1	TGFBR3
MMP28	1.36268e-266	0.455503	1	0.751	8.22511e-263	2	MMP28
VPS8	4.12563e-265	0.360614	1	0.997	2.49023e-261	2	VPS8
ADCK4	5.05626e-249	0.282408	1	0.999	3.05196e-245	2	ADCK4
FBXO32	7.08582e-249	0.285969	1	1	4.277e-245	2	FBXO32
ERO1B	4.60899e-248	0.276179	1	1	2.78199e-244	2	ERO1B
KLRC4	2.78497e-244	0.463131	1	0.954	1.68101e-240	2	KLRC4
ZNF333	2.14639e-243	0.251784	1	0.988	1.29556e-239	2	ZNF333
ZNF615	2.19738e-238	0.266648	1	0.914	1.32634e-234	2	ZNF615
LINC00954	7.93605e-236	0.300142	1	0.988	4.7902e-232	2	LINC00954
SLFN12L	9.24909e-235	0.37892	1	0.999	5.58275e-231	2	SLFN12L
MED21	6.24647e-232	0.451043	1	0.965	3.77037e-228	2	MED21
TRABD2A	9.13965e-231	0.390832	1	1	5.51669e-227	2	TRABD2A
PRR5L	5.45803e-229	0.378078	1	0.997	3.29447e-225	2	PRR5L
LNPEP	9.02999e-225	0.291406	1	0.999	5.4505e-221	2	LNPEP
SELL	1.75155e-224	0.351501	1	1	1.05723e-220	2	SELL
BACH2	7.23056e-223	0.341251	1	0.999	4.36437e-219	2	BACH2
GFI1	4.91e-221	0.328028	1	0.992	2.96368e-217	2	GFI1
WDFY2	2.7682e-220	0.3673	1	0.99	1.67089e-216	2	WDFY2
TMEM2	7.30768e-218	0.259353	1	0.999	4.41091e-214	2	TMEM2
PI4KA	2.1262e-214	0.297177	1	0.999	1.28338e-210	2	PI4KA
CEP78	1.72041e-211	0.374491	1	0.999	1.03844e-207	2	CEP78
PIK3IP1	4.67594e-210	0.261226	1	1	2.8224e-206	2	PIK3IP1
LINC00861	2.95336e-207	0.369894	1	1	1.78265e-203	2	LINC00861
COL4A3BP	7.71185e-204	0.285238	1	0.998	4.65487e-200	2	COL4A3BP
CTDSP2	1.67375e-203	0.267995	1	0.999	1.01027e-199	2	CTDSP2
OSBPL7	1.73012e-200	0.259526	1	0.994	1.0443e-196	2	OSBPL7
ENPP5	1.54894e-195	0.302415	1	0.946	9.34939e-192	2	ENPP5
TTC14	3.31525e-194	0.256969	1	0.999	2.00108e-190	2	TTC14
TRBV25-1	4.33227e-194	0.304777	1	0.997	2.61496e-190	2	TRBV25-1
FAM188A	1.65218e-193	0.310901	1	0.978	9.97256e-190	2	FAM188A
TRAV39	3.10964e-193	0.261084	1	0.969	1.87698e-189	2	TRAV39
LINC00944	3.49349e-193	0.316001	1	0.956	2.10867e-189	2	LINC00944
PTDSS2	1.28074e-189	0.276851	1	0.984	7.73054e-186	2	PTDSS2
ACTN1	1.35518e-183	0.266345	1	1	8.17989e-180	2	ACTN1
BOK	2.27224e-182	0.432184	1	0.823	1.37152e-178	2	BOK
IGKV1-12	2.46853e-177	0.377205	1	0.872	1.49001e-173	2	IGKV1-12
SSBP3	4.05241e-177	0.296613	1	1	2.44603e-173	2	SSBP3
RAP2A	4.94971e-176	0.291753	1	0.999	2.98765e-172	2	RAP2A
RP11-326C3.2	1.52764e-175	0.387334	1	0.962	9.22085e-172	2	RP11-326C3.2
NECAP1	1.98503e-175	0.298545	1	1	1.19816e-171	2	NECAP1
JAKMIP2	2.97649e-174	0.289614	1	0.993	1.79661e-170	2	JAKMIP2
CXCR2	3.97586e-174	0.338774	1	0.75	2.39983e-170	2	CXCR2
SIN3B	1.15065e-172	0.295414	1	0.995	6.94529e-169	2	SIN3B
NT5E	7.61636e-171	0.308032	1	1	4.59724e-167	2	NT5E
ABLIM1	1.7491e-166	0.318689	1	0.999	1.05576e-162	2	ABLIM1
ARID1B	1.78259e-165	0.317277	1	1	1.07597e-161	2	ARID1B
TBX21	1.1649e-162	0.311141	1	1	7.03136e-159	2	TBX21
FRYL	3.36865e-160	0.25034	1	0.999	2.03331e-156	2	FRYL
FBLN2	8.20656e-160	0.277126	1	0.991	4.95348e-156	2	FBLN2
TRAV12-1	8.57978e-158	0.311348	1	0.941	5.17875e-154	2	TRAV12-1
EPHA1-AS1	5.27718e-156	0.309532	1	0.932	3.18531e-152	2	EPHA1-AS1
FASLG	1.39755e-155	0.364325	1	0.935	8.43561e-152	2	FASLG
SYTL3	2.25891e-155	0.404974	1	0.991	1.36348e-151	2	SYTL3
FAM134B	4.13906e-155	0.258838	1	1	2.49834e-151	2	FAM134B
CARF	5.36566e-154	0.285388	1	0.978	3.23871e-150	2	CARF
SLA2	5.00777e-153	0.313854	1	0.999	3.02269e-149	2	SLA2
PALLD	3.12193e-150	0.255723	1	0.882	1.8844e-146	2	PALLD
LINC01550	9.28222e-150	0.352619	1	0.995	5.60275e-146	2	LINC01550
BMPR2	3.29732e-149	0.260377	1	0.915	1.99026e-145	2	BMPR2
NPC1	7.27762e-145	0.291082	1	0.996	4.39277e-141	2	NPC1
RAB11FIP5	2.31469e-143	0.323735	1	0.889	1.39715e-139	2	RAB11FIP5
DENND4C	1.59151e-140	0.259926	1	0.999	9.60637e-137	2	DENND4C
CCL4L2	2.58959e-140	0.260167	1	0.967	1.56307e-136	2	CCL4L2
SOX13	2.10619e-138	0.309959	1	0.825	1.2713e-134	2	SOX13
ZNF398	4.70261e-138	0.253116	1	0.997	2.83849e-134	2	ZNF398
ZNRD1-AS1	8.34294e-132	0.309806	1	0.893	5.0358e-128	2	ZNRD1-AS1
PARP15	9.33869e-131	0.281788	1	1	5.63683e-127	2	PARP15
TRAV4	1.32633e-130	0.265867	1	0.997	8.00574e-127	2	TRAV4
GTF3C1	1.40453e-129	0.25143	1	0.997	8.47772e-126	2	GTF3C1
ARHGAP12	1.20319e-128	0.290286	1	0.993	7.26248e-125	2	ARHGAP12
TMCC3	3.45723e-126	0.285642	1	0.833	2.08678e-122	2	TMCC3
TSHZ2	8.23829e-126	0.287852	1	0.915	4.97263e-122	2	TSHZ2
MSL3	3.49206e-125	0.311314	1	0.999	2.10781e-121	2	MSL3
PTCH1	6.26659e-125	0.323208	1	0.899	3.78251e-121	2	PTCH1
TMEM168	4.58127e-121	0.271979	1	0.993	2.76526e-117	2	TMEM168
PSTPIP2	4.61771e-121	0.285382	1	0.99	2.78725e-117	2	PSTPIP2
ITGA5	3.80894e-114	0.253214	1	0.999	2.29908e-110	2	ITGA5
FGR	1.844e-112	0.289897	1	0.999	1.11304e-108	2	FGR
SETBP1	3.83006e-109	0.317152	0.999	0.873	2.31183e-105	2	SETBP1
ATP8A1	1.0151e-107	0.260575	1	0.997	6.12717e-104	2	ATP8A1
SLAMF7	1.02884e-107	0.267486	1	0.999	6.21009e-104	2	SLAMF7
OXNAD1	5.36697e-98	0.310098	1	1	3.2395e-94	2	OXNAD1
IGKV3-15	2.73806e-92	0.308967	0.997	0.876	1.65269e-88	2	IGKV3-15
TRBV12-4	5.25261e-91	0.270768	1	0.947	3.17047e-87	2	TRBV12-4
IGKV1-27	3.75955e-90	0.299418	0.999	0.81	2.26926e-86	2	IGKV1-27
TGFBR31	1.34403e-68	0.3023	1	0.986	8.11254e-65	2	TGFBR3
CD8A1	1.49234e-66	0.304968	1	0.999	9.00776e-63	2	CD8A
CD82	0	0.942941	1	0.964	0	3	CD82
LPGAT1	0	0.694171	1	0.999	0	3	LPGAT1
FGD4	0	0.60857	1	0.287	0	3	FGD4
LMNA	0	0.608185	1	0.78	0	3	LMNA
CMC1	0	0.584413	1	0.999	0	3	CMC1
MINK1	0	0.573309	1	1	0	3	MINK1
PDGFB	0	0.563841	1	0.782	0	3	PDGFB
EZR	0	0.516956	1	1	0	3	EZR
PELI2	0	0.511266	1	0.948	0	3	PELI2
TRGV7	0	0.50112	1	0.997	0	3	TRGV7
ITM2A	0	0.490896	1	1	0	3	ITM2A
PPP2R5C	0	0.481425	1	1	0	3	PPP2R5C
FAM129A	0	0.457225	1	0.999	0	3	FAM129A
PARVB	0	0.446813	1	0.999	0	3	PARVB
ELP3	0	0.423228	1	0.999	0	3	ELP3
KANK3	0	0.411607	1	0.829	0	3	KANK3
C10orf35	0	0.387636	1	0.95	0	3	C10orf35
MASTL	0	0.362741	1	0.775	0	3	MASTL
RAB32	0	0.356526	1	0.363	0	3	RAB32
AF131217.1	0	0.305259	1	0.987	0	3	AF131217.1
CLDND1	6.64425e-308	0.844009	1	1	4.01047e-304	3	CLDND1
PRMT9	1.13713e-307	0.46145	1	0.997	6.86373e-304	3	PRMT9
SH2D1A	1.24946e-307	0.396388	1	1	7.54176e-304	3	SH2D1A
ARHGAP31	1.95568e-307	0.280455	1	0.93	1.18045e-303	3	ARHGAP31
SPATS2L	2.31025e-306	0.623682	1	0.996	1.39447e-302	3	SPATS2L
STAU2	9.80003e-305	0.253119	1	1	5.9153e-301	3	STAU2
TIAM1	2.38434e-304	0.756778	1	0.914	1.43919e-300	3	TIAM1
SLAMF1	9.91332e-304	0.739748	1	0.984	5.98368e-300	3	SLAMF1
MME	5.35263e-303	0.574242	0.999	0.414	3.23085e-299	3	MME
MAGEE1	5.44814e-303	0.560331	1	0.961	3.2885e-299	3	MAGEE1
NAP1L2	5.27117e-302	0.432417	1	0.459	3.18168e-298	3	NAP1L2
GPR15	1.02318e-301	0.746814	1	0.619	6.17594e-298	3	GPR15
BMPR1A	2.66623e-301	0.270735	1	0.999	1.60934e-297	3	BMPR1A
EXOC1	2.80403e-301	0.376334	1	1	1.69251e-297	3	EXOC1
GPRIN3	9.63133e-301	0.361485	1	1	5.81347e-297	3	GPRIN3
TULP4	3.19021e-300	0.389282	1	1	1.92561e-296	3	TULP4
PI16	4.70395e-299	0.924548	0.999	0.44	2.83931e-295	3	PI16
ABCA5	7.55886e-299	0.308043	1	0.999	4.56253e-295	3	ABCA5
CHPT1	4.9232e-297	0.310705	1	1	2.97164e-293	3	CHPT1
HHEX	6.78093e-297	0.326586	0.997	0.679	4.09297e-293	3	HHEX
AHNAK	2.25678e-296	0.403094	1	1	1.36219e-292	3	AHNAK
METTL7A	3.16206e-296	0.659154	1	0.746	1.90862e-292	3	METTL7A
HDAC7	3.29923e-296	0.253243	1	1	1.99141e-292	3	HDAC7
SLCO3A1	7.04889e-296	0.553603	1	1	4.25471e-292	3	SLCO3A1
RP5-1028K7.2	7.33616e-296	0.27612	1	0.997	4.42811e-292	3	RP5-1028K7.2
SWAP70	7.38941e-295	0.549262	1	0.949	4.46025e-291	3	SWAP70
CXorf57	3.91089e-294	0.4761	1	0.867	2.36061e-290	3	CXorf57
STK32C	1.01683e-293	0.279241	1	1	6.13759e-290	3	STK32C
TRAF4	3.85083e-292	0.347004	1	0.989	2.32436e-288	3	TRAF4
NIN	4.07693e-292	0.47817	1	1	2.46083e-288	3	NIN
SMC4	2.57808e-291	0.497821	1	0.999	1.55613e-287	3	SMC4
GATA3	3.00603e-291	0.419581	1	1	1.81444e-287	3	GATA3
GPR171	7.20425e-291	0.652386	1	0.993	4.34849e-287	3	GPR171
ZNF559	7.87567e-291	0.335886	1	0.997	4.75375e-287	3	ZNF559
SPRY2	1.10543e-290	0.358003	0.997	0.507	6.67239e-287	3	SPRY2
PACSIN2	1.34407e-290	0.384922	1	0.999	8.11283e-287	3	PACSIN2
USP25	3.53504e-290	0.286846	1	1	2.13375e-286	3	USP25
ZDHHC2	2.48271e-289	0.316625	1	1	1.49856e-285	3	ZDHHC2
ERN1	4.77497e-289	0.495644	1	0.997	2.88217e-285	3	ERN1
LIN54	4.84608e-288	0.420541	1	0.999	2.92509e-284	3	LIN54
REL	9.01357e-288	0.466753	1	1	5.44059e-284	3	REL
ANKMY2	1.71548e-286	0.317875	1	0.999	1.03546e-282	3	ANKMY2
CLK1	2.96778e-284	0.330422	1	1	1.79135e-280	3	CLK1
BCL3	3.56552e-284	0.507243	1	1	2.15215e-280	3	BCL3
BIRC3	5.23488e-284	0.627232	1	0.989	3.15977e-280	3	BIRC3
TGIF1	1.06809e-281	0.491576	1	0.999	6.44697e-278	3	TGIF1
PTPN2	1.05724e-280	0.385767	1	1	6.38147e-277	3	PTPN2
P2RY8	1.9698e-280	0.38719	1	1	1.18897e-276	3	P2RY8
NDEL1	2.27346e-280	0.554221	1	1	1.37226e-276	3	NDEL1
AC006369.2	2.32938e-280	0.338657	1	0.999	1.40602e-276	3	AC006369.2
PLPP2	1.09407e-279	0.288254	0.997	0.673	6.60379e-276	3	PLPP2
BRD2	1.29664e-279	0.255276	1	1	7.82651e-276	3	BRD2
ITM2C	3.81583e-279	0.708515	1	1	2.30323e-275	3	ITM2C
RHOBTB2	5.34481e-279	0.284484	1	0.96	3.22613e-275	3	RHOBTB2
VAV3	7.16628e-279	0.888924	1	0.987	4.32556e-275	3	VAV3
AKT3	1.7992e-278	0.572629	1	0.999	1.086e-274	3	AKT3
TCF7	1.90687e-278	0.457234	1	1	1.15099e-274	3	TCF7
CHST2	1.17366e-277	0.772487	1	0.869	7.0842e-274	3	CHST2
OPTN	2.58278e-276	0.425745	1	1	1.55897e-272	3	OPTN
CSF3R	3.82663e-276	0.289284	1	0.916	2.30976e-272	3	CSF3R
FAM199X	3.90117e-276	0.415368	1	0.991	2.35475e-272	3	FAM199X
XCL2	1.21221e-274	0.405186	1	0.998	7.31688e-271	3	XCL2
TRIM68	4.96924e-274	0.434626	1	0.908	2.99943e-270	3	TRIM68
BRCA1	9.73449e-274	0.289442	1	0.799	5.87574e-270	3	BRCA1
LTB	1.24951e-273	0.48505	1	1	7.54202e-270	3	LTB
RAPGEF5	1.93854e-273	0.383582	0.97	0.37	1.1701e-269	3	RAPGEF5
JAKMIP1	2.41155e-273	0.262054	1	0.999	1.45561e-269	3	JAKMIP1
NSG1	4.3597e-272	0.796181	1	0.995	2.63152e-268	3	NSG1
MALT1	1.42482e-271	0.32089	1	1	8.60021e-268	3	MALT1
FAM168A	7.99901e-271	0.375494	1	0.996	4.8282e-267	3	FAM168A
CLU	9.09412e-270	0.32129	1	0.932	5.48921e-266	3	CLU
CD84	1.78481e-269	0.680862	1	0.992	1.07731e-265	3	CD84
KIAA0355	1.02411e-268	0.454293	1	0.991	6.1815e-265	3	KIAA0355
BAZ2B	2.3876e-268	0.636065	1	0.993	1.44116e-264	3	BAZ2B
DYRK1A	2.30063e-267	0.337625	1	1	1.38866e-263	3	DYRK1A
SPECC1	6.34837e-267	0.411478	1	0.93	3.83187e-263	3	SPECC1
UNC93B1	1.47935e-266	0.41733	1	1	8.92938e-263	3	UNC93B1
ACOT4	7.22639e-266	0.328776	1	0.973	4.36185e-262	3	ACOT4
MAP3K3	1.93274e-265	0.292996	1	1	1.1666e-261	3	MAP3K3
MAP9	3.56455e-265	0.425338	1	0.997	2.15156e-261	3	MAP9
TMX4	3.62399e-265	0.250755	1	1	2.18744e-261	3	TMX4
CHD2	2.30694e-264	0.252541	1	1	1.39247e-260	3	CHD2
TMX3	1.12745e-263	0.356238	1	0.999	6.80527e-260	3	TMX3
HTT	1.2186e-263	0.301925	1	1	7.35546e-260	3	HTT
KLF6	6.18501e-263	0.471584	1	1	3.73327e-259	3	KLF6
ACTL10	1.19215e-262	0.259435	1	0.785	7.19579e-259	3	ACTL10
HIST1H1E	1.79468e-262	0.270157	1	1	1.08327e-258	3	HIST1H1E
REV3L	2.41321e-262	0.364186	1	0.999	1.45662e-258	3	REV3L
PTS	8.76189e-262	0.457283	1	0.999	5.28867e-258	3	PTS
RASSF2	3.04555e-261	0.463826	1	1	1.83829e-257	3	RASSF2
MGST2	2.08294e-259	0.613205	0.984	0.491	1.25726e-255	3	MGST2
TRGV11	2.20309e-259	0.347907	0.982	0.513	1.32979e-255	3	TRGV11
BTG2	7.885e-259	0.570928	1	0.999	4.75939e-255	3	BTG2
MPRIP	1.51197e-258	0.395182	1	0.994	9.12622e-255	3	MPRIP
ATP2B1	1.77186e-258	0.396159	1	1	1.0695e-254	3	ATP2B1
ECE1	4.13061e-258	0.289157	1	1	2.49324e-254	3	ECE1
TRDV3	1.09387e-257	0.882307	0.989	0.502	6.60261e-254	3	TRDV3
PLA2G16	1.36472e-257	0.308046	1	1	8.23745e-254	3	PLA2G16
ZNF286B	1.66726e-257	0.300424	1	0.693	1.00636e-253	3	ZNF286B
GSN	3.03943e-257	0.42624	1	0.665	1.8346e-253	3	GSN
CCNT1	3.79128e-257	0.412709	1	1	2.28841e-253	3	CCNT1
RP11-792A8.4	6.5947e-257	0.318297	1	0.984	3.98056e-253	3	RP11-792A8.4
GAS7	1.43346e-256	0.532952	1	0.936	8.65238e-253	3	GAS7
CPNE7	1.82955e-256	0.314693	0.991	0.52	1.10431e-252	3	CPNE7
CTC-534A2.2	1.88127e-256	0.310949	1	0.775	1.13554e-252	3	CTC-534A2.2
TRGV5	3.48147e-256	0.725676	1	1	2.10142e-252	3	TRGV5
ZNF234	6.3812e-256	0.343259	1	0.979	3.85169e-252	3	ZNF234
SMPD3	3.46064e-255	0.500138	0.991	0.726	2.08884e-251	3	SMPD3
USP12	4.06692e-253	0.392829	1	1	2.45479e-249	3	USP12
BAIAP3	2.07699e-252	0.275274	0.982	0.615	1.25367e-248	3	BAIAP3
AFF4	3.71202e-252	0.346216	1	1	2.24057e-248	3	AFF4
HYI	3.85139e-252	0.321679	1	0.947	2.3247e-248	3	HYI
KIAA0125	5.25599e-252	0.34505	0.974	0.401	3.17252e-248	3	KIAA0125
ZFAND5	5.09122e-251	0.296455	1	1	3.07306e-247	3	ZFAND5
ZNF683	5.33071e-251	0.751535	1	0.999	3.21762e-247	3	ZNF683
SSH3	6.40662e-251	0.296306	1	0.999	3.86704e-247	3	SSH3
DNAJB9	4.21011e-250	0.375421	1	0.997	2.54122e-246	3	DNAJB9
ZNF284	6.33299e-250	0.343717	0.997	0.796	3.82259e-246	3	ZNF284
ZNF543	7.0699e-250	0.27485	1	0.997	4.26739e-246	3	ZNF543
IGHM	1.8178e-249	0.629873	0.995	0.711	1.09723e-245	3	IGHM
SH3BP5	3.31271e-249	0.4307	1	1	1.99955e-245	3	SH3BP5
CHN2	1.7208e-248	0.439823	1	0.999	1.03867e-244	3	CHN2
DCTN4	1.10774e-247	0.398206	1	0.999	6.68633e-244	3	DCTN4
TNK2	1.00063e-246	0.367224	1	0.995	6.0398e-243	3	TNK2
RP11-382A20.3	2.21565e-246	0.631197	1	0.962	1.33736e-242	3	RP11-382A20.3
FAM13A	1.8293e-245	0.401993	1	0.87	1.10417e-241	3	FAM13A
TLR6	2.76243e-244	0.292644	0.984	0.502	1.66741e-240	3	TLR6
MICAL1	4.62109e-244	0.284133	1	1	2.78929e-240	3	MICAL1
DYSF	1.58784e-243	0.427576	0.997	0.789	9.58418e-240	3	DYSF
RP11-108M9.4	1.72901e-242	0.433459	1	1	1.04363e-238	3	RP11-108M9.4
ZFP36L2	5.38784e-241	0.379708	1	1	3.2521e-237	3	ZFP36L2
SUSD6	7.40079e-241	0.29981	1	0.999	4.46712e-237	3	SUSD6
TIMP1	8.76181e-241	0.506493	1	1	5.28863e-237	3	TIMP1
TP53BP2	1.20493e-239	0.442492	1	0.999	7.27294e-236	3	TP53BP2
ZEB1	5.92657e-239	0.379001	1	0.996	3.57728e-235	3	ZEB1
SRGAP2C	9.32081e-239	0.494319	1	0.919	5.62604e-235	3	SRGAP2C
ZDHHC18	1.69508e-237	0.345483	1	1	1.02315e-233	3	ZDHHC18
VKORC1L1	2.8787e-237	0.259263	1	1	1.73758e-233	3	VKORC1L1
NRROS	3.51189e-237	0.315603	1	1	2.11978e-233	3	NRROS
GSE1	1.29915e-236	0.400476	1	1	7.84169e-233	3	GSE1
TRERF1	2.92556e-236	0.372578	1	0.998	1.76587e-232	3	TRERF1
TMEM116	8.26344e-236	0.432415	1	1	4.98781e-232	3	TMEM116
ARFGAP3	9.01326e-236	0.384001	1	1	5.44041e-232	3	ARFGAP3
FXYD7	1.33374e-235	0.566968	1	1	8.05048e-232	3	FXYD7
CABIN1	1.39609e-234	0.318756	1	1	8.42681e-231	3	CABIN1
GYLTL1B	5.8443e-234	0.349377	0.996	0.783	3.52762e-230	3	GYLTL1B
GS1-124K5.11	1.47008e-233	0.275612	0.993	0.677	8.8734e-230	3	GS1-124K5.11
CHD7	4.20128e-233	0.433762	1	0.999	2.53589e-229	3	CHD7
NFKBIB	3.30917e-232	0.356269	1	0.998	1.99742e-228	3	NFKBIB
FBXO34	7.9016e-232	0.324753	1	1	4.7694e-228	3	FBXO34
TOX	8.42412e-232	0.336128	1	0.999	5.0848e-228	3	TOX
IL10RA	3.06982e-231	0.42973	1	0.999	1.85295e-227	3	IL10RA
SMAD3	4.2921e-231	0.340338	1	0.996	2.59071e-227	3	SMAD3
ARFIP1	6.28522e-230	0.355678	1	1	3.79376e-226	3	ARFIP1
LYAR	7.16563e-229	0.88153	1	0.997	4.32517e-225	3	LYAR
RBBP8	9.16251e-228	0.27397	0.997	0.894	5.53049e-224	3	RBBP8
RP3-395M20.8	2.27139e-227	0.478131	0.997	0.931	1.37101e-223	3	RP3-395M20.8
MYADM	2.93993e-227	0.35776	1	1	1.77454e-223	3	MYADM
DPEP2	4.11645e-227	0.283359	1	1	2.48469e-223	3	DPEP2
DYNC2H1	6.27572e-227	0.356305	0.977	0.621	3.78802e-223	3	DYNC2H1
EPS15	1.65026e-225	0.277937	1	1	9.96099e-222	3	EPS15
PLEKHA5	9.02728e-225	0.252056	1	0.998	5.44887e-221	3	PLEKHA5
NUMA1	1.6518e-224	0.259194	1	1	9.97029e-221	3	NUMA1
TCIRG1	6.2928e-224	0.306493	1	1	3.79833e-220	3	TCIRG1
RALGPS1	8.7382e-223	0.303524	1	0.966	5.27438e-219	3	RALGPS1
ZMIZ1	8.96812e-223	0.585827	1	0.976	5.41315e-219	3	ZMIZ1
CLSTN3	2.33827e-222	0.330573	1	0.999	1.41138e-218	3	CLSTN3
MYO18A	2.41013e-222	0.315498	1	0.992	1.45476e-218	3	MYO18A
FOXP4	6.45693e-222	0.281357	1	0.999	3.8974e-218	3	FOXP4
FCGBP	9.22117e-222	0.361652	1	0.966	5.5659e-218	3	FCGBP
ADD1	6.72407e-221	0.308402	1	1	4.05865e-217	3	ADD1
ZNF592	3.04252e-220	0.30483	1	1	1.83646e-216	3	ZNF592
SLC2A13	4.8946e-220	0.269789	1	0.975	2.95438e-216	3	SLC2A13
CACNB1	8.11287e-220	0.376462	0.996	0.857	4.89693e-216	3	CACNB1
CAPN12	1.93594e-218	0.342693	1	0.986	1.16853e-214	3	CAPN12
ANXA5	5.98577e-217	0.306441	1	1	3.61301e-213	3	ANXA5
GBP3	2.98358e-215	0.349029	1	1	1.80089e-211	3	GBP3
RNF169	1.79456e-213	0.323505	1	1	1.0832e-209	3	RNF169
LYST	1.11935e-212	0.309589	1	1	6.7564e-209	3	LYST
EHBP1L1	1.97649e-212	0.309558	1	1	1.19301e-208	3	EHBP1L1
RNU12	2.70203e-212	0.466072	1	0.992	1.63095e-208	3	RNU12
POGZ	5.17787e-212	0.288871	1	1	3.12536e-208	3	POGZ
PIK3CB	1.95991e-211	0.32685	1	0.995	1.183e-207	3	PIK3CB
IRF2BP2	1.98068e-211	0.365812	1	0.999	1.19554e-207	3	IRF2BP2
IER2	2.51335e-211	0.4045	1	1	1.51706e-207	3	IER2
SH2D1B	2.68303e-211	0.281386	0.988	0.657	1.61948e-207	3	SH2D1B
SOX4	5.66761e-211	0.549092	0.997	0.948	3.42097e-207	3	SOX4
TMEM55A	8.47293e-211	0.272152	1	0.995	5.11426e-207	3	TMEM55A
TTI1	1.55317e-210	0.387272	1	0.987	9.37492e-207	3	TTI1
SUOX	2.20051e-209	0.258995	0.942	0.415	1.32823e-205	3	SUOX
TRAV38-2DV8	3.95302e-208	0.668612	0.997	0.923	2.38604e-204	3	TRAV38-2DV8
TRAT1	4.2941e-207	0.408726	1	0.999	2.59192e-203	3	TRAT1
SACS	1.51576e-206	0.282626	1	1	9.14912e-203	3	SACS
CKLF	1.95433e-206	0.362896	1	1	1.17964e-202	3	CKLF
TAGLN2	3.90117e-206	0.285787	1	1	2.35475e-202	3	TAGLN2
KLHL5	2.66392e-205	0.285329	0.999	0.906	1.60794e-201	3	KLHL5
KCNA3	6.73796e-205	0.347432	1	1	4.06703e-201	3	KCNA3
TNFRSF18	1.67122e-204	0.254795	0.982	0.819	1.00875e-200	3	TNFRSF18
PGM3	8.01601e-204	0.263248	0.999	0.986	4.83846e-200	3	PGM3
MYB	2.15442e-203	0.353922	0.997	0.968	1.30041e-199	3	MYB
UBE2H	4.19099e-203	0.258708	1	1	2.52968e-199	3	UBE2H
ZFP36	4.50415e-202	0.37624	1	1	2.7187e-198	3	ZFP36
AMMECR1L	3.76733e-201	0.292726	1	0.994	2.27396e-197	3	AMMECR1L
SH3BP2	2.84749e-200	0.264229	1	1	1.71874e-196	3	SH3BP2
MX2	3.81793e-200	0.334257	1	0.998	2.30451e-196	3	MX2
AGFG2	1.08578e-199	0.277126	1	1	6.55376e-196	3	AGFG2
RLF	1.87573e-199	0.271874	1	1	1.13219e-195	3	RLF
TNFRSF4	1.81802e-198	0.33858	0.977	0.549	1.09736e-194	3	TNFRSF4
BZRAP1	1.94473e-198	0.362325	1	1	1.17384e-194	3	BZRAP1
CCL5	2.91926e-198	0.373976	1	1	1.76207e-194	3	CCL5
TRAV29DV5	4.16351e-198	0.354862	1	1	2.51309e-194	3	TRAV29DV5
ACSL3	7.01774e-198	0.306082	1	1	4.23591e-194	3	ACSL3
PIK3R1	1.05856e-196	0.318661	1	1	6.38947e-193	3	PIK3R1
ENTPD1-AS1	2.04886e-196	0.272943	1	0.997	1.23669e-192	3	ENTPD1-AS1
CD27	6.14051e-193	0.264822	1	1	3.70641e-189	3	CD27
TTC13	1.55554e-192	0.278574	1	0.999	9.38923e-189	3	TTC13
RRAS2	6.05025e-192	0.419464	1	0.999	3.65193e-188	3	RRAS2
TRAF5	1.79504e-191	0.298128	1	1	1.08349e-187	3	TRAF5
PADI4	1.94885e-191	0.394258	0.999	0.985	1.17633e-187	3	PADI4
RHOB	5.20262e-191	0.284468	1	0.996	3.1403e-187	3	RHOB
SZT2	3.20662e-190	0.431351	1	0.972	1.93552e-186	3	SZT2
CCDC50	6.55631e-190	0.281188	1	0.995	3.95739e-186	3	CCDC50
KIAA0753	5.64005e-189	0.271579	1	1	3.40434e-185	3	KIAA0753
MICAL3	4.18257e-188	0.284635	0.993	0.93	2.5246e-184	3	MICAL3
ERV3-1	2.49211e-187	0.275854	1	1	1.50424e-183	3	ERV3-1
GBA2	2.92056e-187	0.298842	1	0.995	1.76285e-183	3	GBA2
ETV6	6.22701e-187	0.299015	1	1	3.75862e-183	3	ETV6
TRAPPC2	7.75836e-187	0.351007	1	0.999	4.68295e-183	3	TRAPPC2
LAMP3	4.09696e-186	0.31821	0.988	0.795	2.47293e-182	3	LAMP3
ANKRD42	1.6587e-185	0.256889	1	0.971	1.00119e-181	3	ANKRD42
HCG25	2.44666e-185	0.260396	0.978	0.611	1.4768e-181	3	HCG25
HPS3	4.88814e-185	0.269006	1	1	2.95048e-181	3	HPS3
ATG2B	1.80037e-184	0.290679	1	0.994	1.0867e-180	3	ATG2B
PIK3CG	2.78094e-184	0.283218	1	0.998	1.67858e-180	3	PIK3CG
IL2RB	3.02042e-184	0.420324	1	0.999	1.82312e-180	3	IL2RB
ZDHHC17	7.85122e-184	0.271508	1	0.997	4.739e-180	3	ZDHHC17
GRK5	2.826e-182	0.299966	1	1	1.70577e-178	3	GRK5
BCOR	8.86729e-182	0.319694	1	0.998	5.3523e-178	3	BCOR
MBP	1.22895e-180	0.26824	1	1	7.41796e-177	3	MBP
ZNF394	1.59838e-180	0.255709	1	1	9.64779e-177	3	ZNF394
CCDC167	2.0307e-180	0.275717	1	1	1.22573e-176	3	CCDC167
PPP1R10	2.53007e-180	0.281704	1	0.999	1.52715e-176	3	PPP1R10
TRMT1L	1.99202e-179	0.293276	1	0.994	1.20238e-175	3	TRMT1L
MVB12B	6.70645e-178	0.322399	1	0.994	4.04801e-174	3	MVB12B
ITGB2-AS1	2.54441e-176	0.407357	1	1	1.5358e-172	3	ITGB2-AS1
MED20	7.6843e-176	0.321046	0.996	0.83	4.63825e-172	3	MED20
SGMS1	8.99509e-176	0.297497	1	0.997	5.42944e-172	3	SGMS1
TRIM23	2.17923e-175	0.263578	1	0.997	1.31538e-171	3	TRIM23
PLSCR1	2.20445e-175	0.365828	1	1	1.33061e-171	3	PLSCR1
ANKRD10	2.51543e-174	0.254198	1	1	1.51831e-170	3	ANKRD10
PRKAR2B	4.91136e-174	0.289397	0.991	0.849	2.96449e-170	3	PRKAR2B
SLU7	9.88127e-174	0.252365	1	1	5.96434e-170	3	SLU7
ACSL6	3.06311e-173	0.496214	0.999	0.953	1.84889e-169	3	ACSL6
IFNGR1	3.49372e-173	0.274231	1	0.998	2.10881e-169	3	IFNGR1
UBE2K	1.1316e-172	0.311254	1	1	6.83034e-169	3	UBE2K
HACD4	2.30959e-172	0.351562	1	1	1.39407e-168	3	HACD4
RFX1	6.39609e-172	0.296285	1	1	3.86068e-168	3	RFX1
ITGAX	1.17868e-171	0.275435	1	0.998	7.11452e-168	3	ITGAX
HERC5	1.23595e-171	0.284911	1	0.999	7.46017e-168	3	HERC5
ARHGAP25	2.46982e-171	0.294833	1	1	1.49078e-167	3	ARHGAP25
CUX1	1.15407e-170	0.292481	1	1	6.96598e-167	3	CUX1
CREB3L2	1.56146e-169	0.295741	1	1	9.42495e-166	3	CREB3L2
VPS13D	1.97274e-169	0.318817	1	0.998	1.19075e-165	3	VPS13D
IFITM3	8.01922e-168	0.511793	1	1	4.8404e-164	3	IFITM3
DNAJC9	2.24473e-167	0.258282	1	1	1.35492e-163	3	DNAJC9
TM6SF1	3.38315e-167	0.271226	0.969	0.569	2.04207e-163	3	TM6SF1
PHF23	1.53678e-166	0.256198	1	1	9.27601e-163	3	PHF23
CITED2	5.53279e-166	0.284758	1	0.999	3.33959e-162	3	CITED2
CIC	1.00869e-165	0.26758	1	0.99	6.08843e-162	3	CIC
PTGDR	3.41708e-164	0.400938	1	0.999	2.06255e-160	3	PTGDR
PARP4	2.75651e-162	0.312269	1	0.997	1.66383e-158	3	PARP4
MPST	8.34498e-161	0.293557	1	1	5.03703e-157	3	MPST
ID3	3.19601e-160	0.388684	1	0.999	1.92911e-156	3	ID3
LINC00936	5.94739e-160	0.481108	1	0.994	3.58985e-156	3	LINC00936
NMT2	5.21689e-157	0.305609	1	0.999	3.14892e-153	3	NMT2
CPEB2	1.46082e-156	0.289029	0.999	0.954	8.81752e-153	3	CPEB2
DDIT4	1.65421e-155	0.412986	1	1	9.98482e-152	3	DDIT4
ELL2	3.66575e-155	0.30211	0.995	0.912	2.21265e-151	3	ELL2
CCR9	3.80565e-153	0.282944	0.96	0.707	2.29709e-149	3	CCR9
ZNF106	3.98324e-152	0.317258	1	1	2.40428e-148	3	ZNF106
COQ7	1.71161e-150	0.300259	1	1	1.03313e-146	3	COQ7
ACTL6A	2.21806e-150	0.297023	1	0.997	1.33882e-146	3	ACTL6A
RP11-666O2.2	4.0908e-150	0.27129	0.996	0.903	2.46921e-146	3	RP11-666O2.2
TAB3	2.01452e-149	0.278744	1	0.984	1.21596e-145	3	TAB3
EIF2S1	1.08362e-147	0.250642	1	0.999	6.54074e-144	3	EIF2S1
CDK11A	1.02388e-146	0.306917	1	0.998	6.18016e-143	3	CDK11A
KAT6B	4.24725e-145	0.315791	1	0.999	2.56364e-141	3	KAT6B
OTUD6B-AS1	7.55664e-144	0.259185	1	1	4.56119e-140	3	OTUD6B-AS1
SUPT5H	1.71648e-143	0.253314	1	1	1.03607e-139	3	SUPT5H
VSIG4	1.09779e-142	0.290148	0.883	0.527	6.62624e-139	3	VSIG4
MIB1	7.19692e-140	0.308264	0.999	0.946	4.34406e-136	3	MIB1
GBP5	1.5581e-137	0.365172	1	0.999	9.40466e-134	3	GBP5
PTK2	1.58297e-136	0.328374	0.946	0.764	9.55481e-133	3	PTK2
ZNF101	1.92257e-136	0.272796	1	0.999	1.16047e-132	3	ZNF101
PLEC	2.57658e-134	0.27311	1	0.999	1.55523e-130	3	PLEC
RP11-127B20.3	7.48902e-134	0.258697	1	0.992	4.52037e-130	3	RP11-127B20.3
TRGC1	5.93479e-133	0.520339	0.996	0.986	3.58224e-129	3	TRGC1
CSNK1E	2.29565e-132	0.287378	1	1	1.38565e-128	3	CSNK1E
FAS	5.03272e-132	0.286609	1	0.995	3.03775e-128	3	FAS
S100A11	3.99713e-130	0.299472	1	1	2.41267e-126	3	S100A11
TEC	8.21609e-130	0.256004	0.984	0.903	4.95923e-126	3	TEC
CD300A	4.21703e-129	0.406684	1	1	2.5454e-125	3	CD300A
LGALS9	3.6976e-127	0.27136	1	0.999	2.23187e-123	3	LGALS9
ZBTB1	5.24113e-127	0.274778	1	0.999	3.16355e-123	3	ZBTB1
PTGER2	5.5578e-127	0.324904	1	1	3.35469e-123	3	PTGER2
MZF1-AS1	1.31942e-125	0.30058	0.995	0.92	7.964e-122	3	MZF1-AS1
UBR4	4.06098e-124	0.253827	1	1	2.45121e-120	3	UBR4
TERF2	3.35295e-123	0.276369	1	0.991	2.02384e-119	3	TERF2
ITPR2	4.36912e-123	0.265153	1	0.997	2.6372e-119	3	ITPR2
TPST2	4.54788e-123	0.283642	1	1	2.7451e-119	3	TPST2
MAPK1	1.36951e-122	0.261901	1	0.999	8.26638e-119	3	MAPK1
SH2B3	3.55856e-121	0.265835	1	0.997	2.14795e-117	3	SH2B3
ST6GALNAC6	5.65331e-121	0.292031	1	1	3.41234e-117	3	ST6GALNAC6
NEDD4	5.1037e-118	0.251482	1	0.981	3.0806e-114	3	NEDD4
EXT2	1.18537e-116	0.256852	1	0.997	7.15486e-113	3	EXT2
CASP10	1.57963e-116	0.264572	1	0.974	9.53465e-113	3	CASP10
NCOA2	9.84255e-115	0.274164	1	0.99	5.94096e-111	3	NCOA2
MXD1	3.19233e-114	0.271477	1	1	1.92689e-110	3	MXD1
SASS6	3.77904e-113	0.260792	0.999	0.979	2.28103e-109	3	SASS6
TRGV3	1.81363e-112	0.442141	0.996	0.995	1.0947e-108	3	TRGV3
TRGC2	7.18909e-112	0.324788	1	1	4.33934e-108	3	TRGC2
DOK2	1.44468e-111	0.257675	1	1	8.72006e-108	3	DOK2
AP2A1	8.26046e-110	0.251904	1	1	4.98601e-106	3	AP2A1
SMAD5	9.10076e-110	0.259969	1	0.999	5.49322e-106	3	SMAD5
IFT27	8.85957e-109	0.268443	0.997	0.997	5.34764e-105	3	IFT27
NEAT1	3.1696e-107	0.299765	1	0.999	1.91317e-103	3	NEAT1
TMEM131	1.39215e-103	0.252783	1	0.999	8.40301e-100	3	TMEM131
NAMPT	7.25103e-102	0.251825	1	0.997	4.37672e-98	3	NAMPT
TRBV5-1	3.17822e-99	0.261653	1	0.996	1.91837e-95	3	TRBV5-1
ERGIC1	1.74358e-98	0.324997	1	0.999	1.05243e-94	3	ERGIC1
CXCR4	5.01714e-89	0.250459	1	0.999	3.02835e-85	3	CXCR4
CTD-2666L21.1	5.5411e-89	0.268929	0.907	0.607	3.34461e-85	3	CTD-2666L21.1
NRIP1	3.02247e-84	0.250233	1	0.992	1.82436e-80	3	NRIP1
GCHFR	2.62469e-81	0.285489	1	0.997	1.58426e-77	3	GCHFR
GBP4	4.73871e-81	0.268876	1	1	2.86029e-77	3	GBP4
TRDV2	5.04547e-80	0.2655	0.945	0.811	3.04545e-76	3	TRDV2
MAPRE2	1.89952e-78	0.319618	1	1	1.14655e-74	3	MAPRE2
RNF165	1.12092e-74	0.257477	0.772	0.451	6.76589e-71	3	RNF165
IFI44L	1.15821e-72	0.295585	0.995	0.981	6.99096e-69	3	IFI44L
MYO1E	1.3497e-69	0.282599	0.853	0.558	8.1468e-66	3	MYO1E
TRG-AS1	1.39731e-64	0.254702	1	0.999	8.43419e-61	3	TRG-AS1
NFKBIA	8.50441e-56	0.252939	1	0.997	5.13326e-52	3	NFKBIA

## Sheet: CD4T_scSTAR.markers
Supplementary information 1: The DEGs of CD4+ T cells after scSTAR
	p_val	avg_log2FC	pct.1	pct.2	p_val_adj	cluster	gene
ZNF276	2.15842e-276	0.283546	1	1	7.71633e-273	1	ZNF276
IGLV2-23	1.10726e-271	0.280947	1	0.902	3.95844e-268	1	IGLV2-23
GZMK	8.27021e-251	0.267709	1	0.984	2.9566e-247	1	GZMK
IGKV3-15	4.0032e-240	0.327892	0.999	0.882	1.43114e-236	1	IGKV3-15
GNE	1.21255e-225	0.27988	0.999	0.945	4.33488e-222	1	GNE
SMAD5	2.29206e-224	0.25136	1	0.943	8.19412e-221	1	SMAD5
IGHV3-53	2.40092e-214	0.321411	0.982	0.757	8.58327e-211	1	IGHV3-53
MIA3	4.40652e-202	0.286962	1	1	1.57533e-198	1	MIA3
IGKV1-27	1.16552e-199	0.317201	0.993	0.727	4.16672e-196	1	IGKV1-27
HUWE1	4.68123e-196	0.271997	1	1	1.67354e-192	1	HUWE1
TRAV12-2	2.62329e-190	0.317276	1	0.983	9.37827e-187	1	TRAV12-2
NRCAM	3.92797e-179	0.258659	1	0.88	1.40425e-175	1	NRCAM
YARS	2.9302e-153	0.264518	1	0.996	1.04755e-149	1	YARS
TYROBP	0	0.445991	0.982	0.828	0	2	TYROBP
DNLZ	0	0.429435	1	1	0	2	DNLZ
FCER1G	0	0.406054	0.994	0.927	0	2	FCER1G
CSTB	0	0.392467	1	1	0	2	CSTB
VASP	0	0.37004	1	1	0	2	VASP
HRH2	0	0.351657	1	0.995	0	2	HRH2
HLA-DRA	0	0.345711	0.992	0.933	0	2	HLA-DRA
RP11-108M9.4	0	0.323851	1	1	0	2	RP11-108M9.4
LDHA	0	0.317645	1	1	0	2	LDHA
ATP6V1F	0	0.316433	1	1	0	2	ATP6V1F
SHMT2	0	0.257396	1	1	0	2	SHMT2
MAP2K1	0	0.254102	1	1	0	2	MAP2K1
CST3	3.22408e-305	0.422723	0.984	0.878	1.15261e-301	2	CST3
CLIC1	1.27588e-303	0.534572	1	0.998	4.56127e-300	2	CLIC1
ALDOA	1.34955e-303	0.26939	1	1	4.82464e-300	2	ALDOA
GAPDH	6.42735e-303	0.27504	1	1	2.29778e-299	2	GAPDH
TXN	1.045e-295	0.317988	1	1	3.73589e-292	2	TXN
MNDA	8.92145e-294	0.325785	0.972	0.671	3.18942e-290	2	MNDA
TSPAN18	2.04511e-292	0.370313	1	0.989	7.31126e-289	2	TSPAN18
GSTP1	5.21933e-286	0.300561	1	1	1.86591e-282	2	GSTP1
NDUFB1	3.07053e-281	0.286004	1	1	1.09771e-277	2	NDUFB1
PPP1CA	2.67395e-269	0.267503	1	1	9.55938e-266	2	PPP1CA
CD79A	2.43935e-261	0.256406	0.999	0.996	8.72066e-258	2	CD79A
S100A6	1.15153e-254	0.35216	1	1	4.11673e-251	2	S100A6
CAPG	3.64435e-253	0.320905	1	0.992	1.30285e-249	2	CAPG
NKG7	7.30953e-253	0.481197	0.997	0.953	2.61316e-249	2	NKG7
GPX4	5.90068e-243	0.270825	1	1	2.10949e-239	2	GPX4
NCF1	1.55084e-237	0.324384	1	1	5.54425e-234	2	NCF1
PLEK	1.77922e-237	0.250129	0.98	0.94	6.36073e-234	2	PLEK
CCND2	1.11454e-235	0.338325	1	1	3.98448e-232	2	CCND2
C1orf162	4.07457e-234	0.266988	1	1	1.45666e-230	2	C1orf162
SEC61B	2.04152e-230	0.333966	1	1	7.29844e-227	2	SEC61B
PRF1	5.25802e-218	0.378297	0.995	0.993	1.87974e-214	2	PRF1
FERMT3	6.57448e-217	0.345922	1	1	2.35038e-213	2	FERMT3
S100A10	1.03688e-216	0.316437	1	1	3.70685e-213	2	S100A10
CD63	9.35442e-215	0.282468	1	1	3.34421e-211	2	CD63
ATXN7L3	1.52201e-208	0.254938	1	1	5.44119e-205	2	ATXN7L3
S100A11	1.45951e-204	0.270691	1	1	5.21777e-201	2	S100A11
HLA-DPB1	8.43572e-203	0.283801	0.997	1	3.01577e-199	2	HLA-DPB1
ACTG1	3.46645e-196	0.263517	1	1	1.23926e-192	2	ACTG1
HIST1H4C	8.00686e-196	0.270309	1	1	2.86245e-192	2	HIST1H4C
CORO1B	9.69248e-188	0.297575	1	1	3.46506e-184	2	CORO1B
CRIP2	1.58229e-185	0.38264	1	0.982	5.6567e-182	2	CRIP2
IFITM2	1.10456e-181	0.313323	1	1	3.94881e-178	2	IFITM2
EMP3	3.2833e-177	0.251259	1	1	1.17378e-173	2	EMP3
HOPX	5.5906e-169	0.389214	0.961	0.761	1.99864e-165	2	HOPX
PPP1R14B	1.12505e-166	0.306559	1	0.999	4.02207e-163	2	PPP1R14B
TYMP	4.44962e-159	0.259043	0.999	0.998	1.59074e-155	2	TYMP
FGFBP2	5.99559e-159	0.263401	0.909	0.694	2.14342e-155	2	FGFBP2
HN1	1.72316e-158	0.287574	1	1	6.16031e-155	2	HN1
MYO1F	3.88832e-155	0.315239	0.991	0.983	1.39008e-151	2	MYO1F
C12orf75	6.46762e-148	0.344188	0.999	0.982	2.31217e-144	2	C12orf75
ANXA5	2.97973e-144	0.289789	1	0.999	1.06525e-140	2	ANXA5
RP11-356J5.12	1.03501e-138	0.282864	0.998	0.954	3.70017e-135	2	RP11-356J5.12
SEC61G	6.33451e-136	0.273159	1	1	2.26459e-132	2	SEC61G
MID1IP1	5.73012e-131	0.287935	0.995	0.998	2.04852e-127	2	MID1IP1
CST7	8.35308e-130	0.306515	0.992	0.91	2.98623e-126	2	CST7
CCL5	4.10276e-118	0.288131	0.993	0.969	1.46674e-114	2	CCL5
PI16	3.80742e-111	0.328704	0.98	0.899	1.36115e-107	2	PI16
GTF2F1	4.12712e-109	0.253681	0.997	1	1.47545e-105	2	GTF2F1
LY6E	2.05981e-104	0.273739	1	1	7.36381e-101	2	LY6E
RAB30	4.60274e-302	0.397303	1	0.992	1.64548e-298	3	RAB30
SLC6A6	5.02392e-300	0.391041	1	0.993	1.79605e-296	3	SLC6A6
LBH	1.70132e-297	0.365167	1	1	6.08221e-294	3	LBH
SMC2	7.56972e-297	0.419957	1	0.972	2.70618e-293	3	SMC2
PLAC8	1.36865e-295	0.476938	1	1	4.89292e-292	3	PLAC8
TPR	2.62591e-295	0.386453	1	1	9.38762e-292	3	TPR
CUX1	3.03556e-294	0.288178	1	1	1.08521e-290	3	CUX1
N4BP2	2.71313e-293	0.44137	1	0.997	9.69943e-290	3	N4BP2
NFE2L2	2.67667e-292	0.384697	1	1	9.56911e-289	3	NFE2L2
XPC	2.7777e-291	0.393673	1	1	9.93027e-288	3	XPC
CLDN5	2.78243e-291	0.308375	1	0.867	9.94719e-288	3	CLDN5
CLEC2B	2.93977e-289	0.330432	1	1	1.05097e-285	3	CLEC2B
TCAF2	6.15849e-289	0.382276	1	0.998	2.20166e-285	3	TCAF2
BBX	8.78467e-288	0.461587	1	1	3.14052e-284	3	BBX
IPCEF1	6.30957e-287	0.472035	1	0.999	2.25567e-283	3	IPCEF1
MBP	1.37929e-286	0.391627	1	1	4.93098e-283	3	MBP
SH2D1A	8.31225e-285	0.514785	1	0.997	2.97163e-281	3	SH2D1A
KLF3	6.59993e-283	0.491671	1	1	2.35947e-279	3	KLF3
ASCC3	6.71159e-283	0.318807	1	1	2.39939e-279	3	ASCC3
SATB1	8.96496e-281	0.516691	1	1	3.20497e-277	3	SATB1
DMXL1	3.99108e-280	0.331303	1	1	1.42681e-276	3	DMXL1
SLC44A2	1.65648e-279	0.262162	1	1	5.92191e-276	3	SLC44A2
CTC-523E23.11	2.1225e-278	0.343492	1	1	7.58792e-275	3	CTC-523E23.11
FRA10AC1	9.46742e-278	0.264586	1	1	3.3846e-274	3	FRA10AC1
KIF5B	2.26145e-277	0.317559	1	1	8.08468e-274	3	KIF5B
CCR7	2.24497e-276	0.548042	1	0.998	8.02578e-273	3	CCR7
ZFYVE16	3.19047e-276	0.446613	1	0.98	1.14059e-272	3	ZFYVE16
RB1CC1	8.09653e-276	0.430308	1	0.999	2.89451e-272	3	RB1CC1
PELI2	9.12995e-275	0.321745	1	0.986	3.26396e-271	3	PELI2
BCL2L11	1.02331e-274	0.330127	1	0.995	3.65834e-271	3	BCL2L11
ITPKB	1.66908e-274	0.292732	1	1	5.96696e-271	3	ITPKB
BAZ2B	3.77473e-274	0.44716	1	0.984	1.34946e-270	3	BAZ2B
PLEKHA8	6.51734e-273	0.255281	1	0.998	2.32995e-269	3	PLEKHA8
AOAH	1.10045e-272	0.331754	1	0.999	3.93412e-269	3	AOAH
BCL11B	4.52515e-272	0.344139	1	1	1.61774e-268	3	BCL11B
TIAM1	6.92859e-272	0.36807	1	1	2.47697e-268	3	TIAM1
USP47	7.77386e-272	0.374836	1	1	2.77916e-268	3	USP47
MSL3	1.73792e-269	0.320681	1	1	6.21305e-266	3	MSL3
PRRC2B	2.55672e-268	0.310438	1	1	9.14029e-265	3	PRRC2B
USP10	3.37506e-268	0.372645	1	1	1.20658e-264	3	USP10
DIP2A	4.95729e-267	0.30226	1	1	1.77223e-263	3	DIP2A
TSEN15	9.79504e-267	0.379731	1	0.998	3.50173e-263	3	TSEN15
ARHGAP32	1.35442e-266	0.259501	1	0.977	4.84205e-263	3	ARHGAP32
KIAA0586	1.513e-266	0.341764	1	1	5.40898e-263	3	KIAA0586
GALNT7	9.48121e-266	0.330375	1	0.99	3.38953e-262	3	GALNT7
ACTN1	1.26627e-265	0.402343	1	1	4.52691e-262	3	ACTN1
NET1	2.11611e-265	0.31676	1	1	7.56508e-262	3	NET1
FAM160B1	1.20414e-264	0.399001	1	0.991	4.30479e-261	3	FAM160B1
LYST	1.74865e-264	0.271304	1	1	6.25142e-261	3	LYST
BTN3A1	2.90011e-264	0.463374	1	0.998	1.03679e-260	3	BTN3A1
CFLAR	3.80172e-264	0.322015	1	1	1.35911e-260	3	CFLAR
SAMD9	4.3845e-264	0.266984	1	1	1.56746e-260	3	SAMD9
KMT5A	1.45139e-263	0.318083	1	0.999	5.18873e-260	3	KMT5A
SETD2	7.36621e-263	0.327932	1	1	2.63342e-259	3	SETD2
RP11-61O1.1	1.30333e-262	0.281222	1	0.994	4.65939e-259	3	RP11-61O1.1
TRIM22	1.35706e-262	0.378656	1	1	4.85148e-259	3	TRIM22
NUB1	2.64893e-262	0.273692	1	1	9.46992e-259	3	NUB1
PARP12	4.12312e-262	0.364062	1	1	1.47401e-258	3	PARP12
MSL1	8.06445e-261	0.253878	1	1	2.88304e-257	3	MSL1
UBR5	2.08484e-260	0.324354	1	1	7.4533e-257	3	UBR5
CLDND1	4.63578e-258	0.29312	1	1	1.65729e-254	3	CLDND1
TENM1	5.98035e-258	0.499269	1	0.934	2.13797e-254	3	TENM1
PARP14	2.2399e-257	0.481515	1	0.996	8.00763e-254	3	PARP14
AFF3	1.2097e-256	0.430755	1	0.999	4.32469e-253	3	AFF3
URB2	5.6368e-256	0.388669	1	0.944	2.01516e-252	3	URB2
RNF125	1.29591e-255	0.436678	1	0.999	4.63289e-252	3	RNF125
BAZ1A	1.01952e-254	0.389217	1	1	3.6448e-251	3	BAZ1A
EPRS	1.61216e-254	0.250862	1	1	5.76346e-251	3	EPRS
PPM1K	2.09599e-254	0.360535	1	1	7.49315e-251	3	PPM1K
MIS18BP1	2.36151e-254	0.295173	1	1	8.44239e-251	3	MIS18BP1
FAM102A	3.20971e-254	0.337294	1	1	1.14747e-250	3	FAM102A
FAM134B	8.01707e-254	0.376896	1	1	2.8661e-250	3	FAM134B
ITPR2	4.99086e-253	0.272371	1	1	1.78423e-249	3	ITPR2
CR2	6.33125e-253	0.51222	1	0.927	2.26342e-249	3	CR2
TRANK1	2.1217e-252	0.398807	1	1	7.58509e-249	3	TRANK1
ATRX	9.86866e-252	0.321239	1	1	3.52804e-248	3	ATRX
RP11-291B21.2	4.76534e-251	0.453445	0.998	0.876	1.70361e-247	3	RP11-291B21.2
TRIM56	3.68556e-250	0.324517	1	1	1.31759e-246	3	TRIM56
IFI16	9.56507e-250	0.290352	1	1	3.41951e-246	3	IFI16
MLXIP	1.83329e-249	0.449125	1	0.998	6.55401e-246	3	MLXIP
MAP3K2	2.44169e-249	0.334243	1	1	8.72904e-246	3	MAP3K2
GBP2	3.22451e-248	0.29618	1	1	1.15276e-244	3	GBP2
CHD9	8.13055e-248	0.318809	1	0.999	2.90667e-244	3	CHD9
RC3H2	1.24774e-246	0.336267	1	1	4.46067e-243	3	RC3H2
NIFK	1.5246e-246	0.2576	1	1	5.45046e-243	3	NIFK
SLFN5	6.33086e-246	0.402448	1	1	2.26328e-242	3	SLFN5
CHD7	1.54055e-245	0.407152	1	1	5.50747e-242	3	CHD7
EEA1	2.52366e-245	0.389162	1	1	9.0221e-242	3	EEA1
HERC6	2.72805e-244	0.409001	1	0.982	9.75279e-241	3	HERC6
GIMAP5	5.28093e-244	0.260455	1	1	1.88793e-240	3	GIMAP5
DNAH6	6.12293e-244	0.261457	1	0.986	2.18895e-240	3	DNAH6
ESCO1	2.73156e-243	0.346564	1	0.999	9.76533e-240	3	ESCO1
DLEU2	5.22338e-243	0.465603	1	0.981	1.86736e-239	3	DLEU2
BZW2	7.34083e-243	0.289152	1	1	2.62435e-239	3	BZW2
FBLN2	8.70888e-243	0.25875	0.994	0.65	3.11342e-239	3	FBLN2
KAT6B	1.18447e-242	0.257137	1	1	4.23448e-239	3	KAT6B
CREB1	1.30621e-242	0.323818	1	1	4.66971e-239	3	CREB1
CAMK2D	1.92568e-242	0.403141	1	0.998	6.88432e-239	3	CAMK2D
ZNF175	2.18708e-242	0.26221	1	0.905	7.81879e-239	3	ZNF175
CNOT4	5.00057e-242	0.380549	1	1	1.7877e-238	3	CNOT4
UPF3B	8.43267e-242	0.257221	1	1	3.01468e-238	3	UPF3B
CDC40	8.79312e-242	0.298273	1	1	3.14354e-238	3	CDC40
SRSF6	4.52099e-241	0.377147	1	1	1.61625e-237	3	SRSF6
ZNF708	5.36843e-241	0.270457	1	1	1.91921e-237	3	ZNF708
CELA1	1.56582e-240	0.338342	1	0.978	5.59782e-237	3	CELA1
ZNF217	1.81917e-240	0.311947	1	1	6.50352e-237	3	ZNF217
TRABD2A	4.32106e-239	0.321109	1	1	1.54478e-235	3	TRABD2A
VPS35	3.09306e-238	0.340634	1	1	1.10577e-234	3	VPS35
YTHDC2	5.96612e-237	0.351895	1	1	2.13289e-233	3	YTHDC2
KDM2A	5.08681e-236	0.403168	1	1	1.81853e-232	3	KDM2A
ZC3H12D	1.59352e-235	0.412273	1	0.965	5.69685e-232	3	ZC3H12D
CEP152	2.32154e-235	0.264989	1	0.981	8.29949e-232	3	CEP152
TTN	1.0621e-234	0.459876	1	0.995	3.79701e-231	3	TTN
NLRC5	2.91759e-234	0.38004	1	1	1.04304e-230	3	NLRC5
UBR4	3.04493e-234	0.378523	1	0.999	1.08856e-230	3	UBR4
FAM133B	3.20215e-234	0.256508	1	1	1.14477e-230	3	FAM133B
EIF2AK2	1.45511e-233	0.367737	1	1	5.20201e-230	3	EIF2AK2
DNASE1	2.90961e-233	0.352829	1	0.991	1.04019e-229	3	DNASE1
GPA33	7.16299e-233	0.428596	1	0.991	2.56077e-229	3	GPA33
ETAA1	9.69485e-233	0.259461	1	0.99	3.46591e-229	3	ETAA1
SPG11	1.03657e-232	0.332206	1	1	3.70575e-229	3	SPG11
UBTF	5.86819e-232	0.307813	1	1	2.09788e-228	3	UBTF
DENND4C	8.1081e-232	0.302582	1	1	2.89865e-228	3	DENND4C
UTRN	4.18349e-231	0.457507	1	0.999	1.4956e-227	3	UTRN
GTF2I	9.21048e-231	0.442951	1	0.999	3.29275e-227	3	GTF2I
CBX5	7.15285e-230	0.352873	1	1	2.55714e-226	3	CBX5
ICOS	6.02947e-229	0.443359	1	0.999	2.15553e-225	3	ICOS
AGL	1.55862e-228	0.35607	1	0.998	5.57208e-225	3	AGL
AIDA	1.49483e-227	0.355804	1	1	5.34402e-224	3	AIDA
UBE2H	8.32831e-226	0.273503	1	1	2.97737e-222	3	UBE2H
CCNT2	1.09705e-225	0.369604	1	0.999	3.92194e-222	3	CCNT2
MEF2A	2.68891e-225	0.355764	1	1	9.61286e-222	3	MEF2A
ZNF326	3.13684e-225	0.372083	1	0.997	1.12142e-221	3	ZNF326
ZKSCAN1	5.37397e-225	0.252515	1	1	1.92119e-221	3	ZKSCAN1
XRN2	2.43717e-224	0.277213	1	1	8.71288e-221	3	XRN2
SAMD9L	6.38058e-224	0.42728	1	0.994	2.28106e-220	3	SAMD9L
CENPK	2.33008e-223	0.398663	1	0.999	8.33003e-220	3	CENPK
HECA	6.56724e-223	0.333221	1	1	2.34779e-219	3	HECA
MRI1	9.12387e-223	0.429925	1	0.997	3.26178e-219	3	MRI1
ACBD5	1.93333e-222	0.291973	1	0.994	6.91164e-219	3	ACBD5
ANKRD26	1.52532e-221	0.359204	1	0.994	5.45301e-218	3	ANKRD26
GATC	5.6559e-221	0.332116	1	0.995	2.02199e-217	3	GATC
WDR12	9.79809e-221	0.358897	1	0.976	3.50282e-217	3	WDR12
ZMIZ1	1.41865e-220	0.327259	1	0.996	5.07169e-217	3	ZMIZ1
SLC5A3	1.84896e-220	0.412819	1	0.989	6.61002e-217	3	SLC5A3
DAAM1	1.19808e-219	0.273883	1	0.999	4.28314e-216	3	DAAM1
MMP25-AS1	6.22887e-219	0.35861	1	0.996	2.22682e-215	3	MMP25-AS1
DYNC1H1	1.45374e-218	0.324157	1	1	5.19712e-215	3	DYNC1H1
N4BP1	1.1364e-216	0.25675	1	1	4.06264e-213	3	N4BP1
HOOK1	2.26178e-215	0.432602	1	0.983	8.08587e-212	3	HOOK1
TRAPPC8	2.32551e-215	0.311918	1	1	8.3137e-212	3	TRAPPC8
CD84	5.97872e-215	0.406639	1	0.985	2.13739e-211	3	CD84
ZFR	1.17224e-214	0.376421	1	1	4.19077e-211	3	ZFR
HNRNPU-AS1	1.07891e-213	0.333386	1	0.993	3.85711e-210	3	HNRNPU-AS1
HELZ	1.44166e-213	0.326259	1	1	5.15393e-210	3	HELZ
SSBP3	7.34485e-213	0.262081	1	1	2.62579e-209	3	SSBP3
EDAR	5.71743e-212	0.336022	1	0.976	2.04398e-208	3	EDAR
WBP4	7.9816e-212	0.29685	1	0.997	2.85342e-208	3	WBP4
SMARCC1	1.15859e-211	0.314263	1	1	4.14195e-208	3	SMARCC1
RPGR	2.83689e-211	0.329335	1	0.983	1.01419e-207	3	RPGR
ATP2A2	4.56812e-211	0.28327	1	0.998	1.6331e-207	3	ATP2A2
DDX31	6.17288e-211	0.272435	1	0.996	2.20681e-207	3	DDX31
CNOT6L	7.38612e-211	0.333512	1	1	2.64054e-207	3	CNOT6L
G3BP2	2.71894e-208	0.340661	1	1	9.72022e-205	3	G3BP2
GIMAP8	1.58484e-207	0.385264	1	0.999	5.6658e-204	3	GIMAP8
THEMIS	1.18141e-206	0.386078	1	0.999	4.22354e-203	3	THEMIS
KLRK1	5.1817e-206	0.251862	0.984	0.619	1.85246e-202	3	KLRK1
RIN3	8.07159e-206	0.29765	1	1	2.88559e-202	3	RIN3
RP11-382A20.3	1.97416e-205	0.383631	1	0.965	7.05763e-202	3	RP11-382A20.3
FYB	2.97398e-205	0.325141	1	1	1.0632e-201	3	FYB
IBTK	8.0045e-205	0.280222	1	0.999	2.86161e-201	3	IBTK
DDX60L	1.14249e-203	0.335983	1	0.999	4.08442e-200	3	DDX60L
MTUS1	1.65084e-202	0.255685	0.997	0.967	5.90175e-199	3	MTUS1
SLC16A7	1.26158e-201	0.319227	1	1	4.51014e-198	3	SLC16A7
EIF3A	2.77707e-201	0.271327	1	1	9.92801e-198	3	EIF3A
EFR3A	4.77785e-201	0.256218	1	1	1.70808e-197	3	EFR3A
MBD4	7.91017e-201	0.298993	1	1	2.82789e-197	3	MBD4
STAT2	8.04532e-201	0.388027	1	0.998	2.8762e-197	3	STAT2
GZF1	9.39685e-201	0.263089	1	0.913	3.35937e-197	3	GZF1
BPTF	8.17071e-200	0.270571	1	1	2.92103e-196	3	BPTF
TRBV7-9	9.71577e-200	0.413202	1	0.997	3.47339e-196	3	TRBV7-9
CARD8	1.2731e-199	0.315999	1	1	4.55132e-196	3	CARD8
SERPINE2	2.17923e-199	0.358296	1	0.978	7.79075e-196	3	SERPINE2
IKZF2	3.85726e-198	0.368151	1	0.988	1.37897e-194	3	IKZF2
MYOM2	1.56822e-197	0.400167	1	0.973	5.6064e-194	3	MYOM2
ZNF800	1.54063e-196	0.295065	1	1	5.50777e-193	3	ZNF800
DFFA	3.3902e-196	0.319187	1	0.994	1.212e-192	3	DFFA
THOC2	6.53023e-196	0.260186	1	1	2.33456e-192	3	THOC2
C2orf49	6.60717e-195	0.264566	1	1	2.36206e-191	3	C2orf49
CERK	7.02407e-195	0.346976	1	1	2.51111e-191	3	CERK
ZBTB44	2.89396e-194	0.296275	1	1	1.03459e-190	3	ZBTB44
CD96	3.06347e-194	0.354651	1	1	1.09519e-190	3	CD96
NEAT1	2.61336e-193	0.335581	1	1	9.34276e-190	3	NEAT1
AFF2	3.307e-193	0.32523	1	0.91	1.18225e-189	3	AFF2
MYCBP2	1.49793e-192	0.348263	1	1	5.35509e-189	3	MYCBP2
PHIP	7.81156e-192	0.31831	1	1	2.79263e-188	3	PHIP
ZNF37A	1.02365e-191	0.279049	1	0.999	3.65955e-188	3	ZNF37A
FGD5-AS1	1.28873e-191	0.252607	1	1	4.60723e-188	3	FGD5-AS1
RNF20	3.99234e-190	0.283161	1	1	1.42726e-186	3	RNF20
UBXN2A	9.69021e-190	0.269284	1	1	3.46425e-186	3	UBXN2A
KLHL6	1.28721e-189	0.265198	1	1	4.60179e-186	3	KLHL6
PYHIN1	1.20194e-188	0.291749	1	1	4.29693e-185	3	PYHIN1
ZDHHC20	8.90876e-188	0.261554	1	1	3.18488e-184	3	ZDHHC20
UBALD2	1.98688e-187	0.304977	1	1	7.10309e-184	3	UBALD2
FAM45A	8.67635e-187	0.309639	1	0.993	3.10179e-183	3	FAM45A
SELL	1.32156e-185	0.405897	1	1	4.72457e-182	3	SELL
ZNF557	3.92067e-185	0.305342	1	0.989	1.40164e-181	3	ZNF557
SENP7	7.24186e-185	0.339209	1	1	2.58897e-181	3	SENP7
CDC5L	3.36731e-184	0.293732	1	1	1.20381e-180	3	CDC5L
CTD-3184A7.4	8.01562e-184	0.311737	1	0.998	2.86559e-180	3	CTD-3184A7.4
UBE2G2	1.07729e-183	0.266172	1	1	3.85132e-180	3	UBE2G2
AKAP9	6.01099e-183	0.292771	1	1	2.14893e-179	3	AKAP9
ARL5B	1.19083e-181	0.258778	1	0.994	4.25723e-178	3	ARL5B
BTBD7	1.20203e-180	0.277321	1	1	4.29727e-177	3	BTBD7
CIR1	4.65224e-180	0.257441	1	1	1.66317e-176	3	CIR1
MGAT5	6.48824e-180	0.383557	1	0.984	2.31955e-176	3	MGAT5
KBTBD2	1.94366e-179	0.296937	1	0.999	6.94858e-176	3	KBTBD2
REXO2	2.42855e-179	0.280508	1	1	8.68208e-176	3	REXO2
DHRS4-AS1	6.82166e-179	0.293293	1	0.978	2.43874e-175	3	DHRS4-AS1
PARP9	8.3521e-179	0.374245	1	0.994	2.98588e-175	3	PARP9
DDHD1	1.25015e-178	0.312529	1	1	4.4693e-175	3	DDHD1
CCDC117	3.06816e-178	0.275845	1	0.992	1.09687e-174	3	CCDC117
BACH2	8.02158e-177	0.383252	1	0.999	2.86771e-173	3	BACH2
SEC63	6.60128e-176	0.291929	1	1	2.35996e-172	3	SEC63
PTPN22	8.65321e-176	0.256352	1	1	3.09352e-172	3	PTPN22
ITM2A	9.28182e-174	0.251589	1	1	3.31825e-170	3	ITM2A
GALNT11	6.71737e-173	0.286447	1	0.992	2.40146e-169	3	GALNT11
EP300	1.46836e-169	0.256651	1	1	5.24937e-166	3	EP300
RPP38	3.31704e-169	0.261659	1	1	1.18584e-165	3	RPP38
RP3-477O4.14	1.07815e-168	0.261686	1	0.998	3.8544e-165	3	RP3-477O4.14
UBE2E2	8.67551e-168	0.365135	1	0.968	3.1015e-164	3	UBE2E2
VEZT	1.52228e-166	0.272454	1	0.998	5.44215e-163	3	VEZT
DIS3	6.72818e-166	0.252255	1	0.999	2.40532e-162	3	DIS3
ZNF83	2.87833e-164	0.26586	1	1	1.029e-160	3	ZNF83
PCM1	3.72421e-164	0.272977	1	1	1.3314e-160	3	PCM1
PTBP3	5.65051e-164	0.252408	1	1	2.02006e-160	3	PTBP3
CMPK2	2.1201e-162	0.277113	1	0.979	7.57936e-159	3	CMPK2
UCP2	4.96942e-162	0.367973	1	1	1.77657e-158	3	UCP2
IRF1	7.69801e-161	0.286719	1	1	2.75204e-157	3	IRF1
PHACTR2	2.94546e-158	0.263003	1	1	1.053e-154	3	PHACTR2
ACIN1	8.18534e-158	0.253615	1	1	2.92626e-154	3	ACIN1
IFNG-AS1	1.22561e-157	0.351701	0.997	0.94	4.38155e-154	3	IFNG-AS1
CAPRIN1	2.65824e-157	0.279991	1	1	9.50319e-154	3	CAPRIN1
GATAD1	9.14714e-157	0.265543	1	0.994	3.2701e-153	3	GATAD1
GPATCH2L	2.49519e-156	0.254875	1	0.999	8.92032e-153	3	GPATCH2L
EPHX2	1.88359e-155	0.291398	1	1	6.73382e-152	3	EPHX2
CEP295	3.02885e-155	0.261031	1	0.988	1.08281e-151	3	CEP295
IL4R	8.22277e-154	0.284455	1	1	2.93964e-150	3	IL4R
BRWD1	1.62845e-153	0.31595	1	1	5.82172e-150	3	BRWD1
ANXA2R	5.79078e-153	0.25304	1	1	2.07021e-149	3	ANXA2R
TIMMDC1	2.79276e-152	0.266881	1	1	9.98412e-149	3	TIMMDC1
EPSTI1	5.40924e-151	0.39461	1	0.995	1.9338e-147	3	EPSTI1
RBL1	5.75722e-151	0.265419	1	0.999	2.05821e-147	3	RBL1
IFIT2	2.12162e-150	0.263897	1	0.967	7.58477e-147	3	IFIT2
SEPSECS-AS1	2.38523e-150	0.302429	0.997	0.941	8.52721e-147	3	SEPSECS-AS1
NOC3L	1.03348e-148	0.330815	1	0.99	3.6947e-145	3	NOC3L
PPP2R5C	3.73922e-148	0.3042	1	1	1.33677e-144	3	PPP2R5C
TERF2	1.98419e-147	0.256644	1	0.995	7.09347e-144	3	TERF2
PCNX	3.03143e-147	0.341459	1	0.997	1.08374e-143	3	PCNX
DPEP2	1.25774e-146	0.310124	1	0.999	4.49641e-143	3	DPEP2
GGCT	3.68436e-146	0.295714	1	0.997	1.31716e-142	3	GGCT
CTSO	5.67284e-146	0.253798	1	0.992	2.02804e-142	3	CTSO
C11orf54	2.5045e-145	0.2731	1	0.996	8.95359e-142	3	C11orf54
INSIG1	1.23616e-144	0.311101	1	0.991	4.41929e-141	3	INSIG1
KMT2C	2.21835e-143	0.288644	1	0.999	7.93058e-140	3	KMT2C
XAF1	2.52582e-143	0.33097	1	0.998	9.0298e-140	3	XAF1
DOCK2	5.59289e-143	0.317718	1	0.999	1.99946e-139	3	DOCK2
LPAR6	1.08825e-142	0.289095	1	1	3.89051e-139	3	LPAR6
TOX	6.54342e-142	0.302569	1	0.993	2.33927e-138	3	TOX
SLAMF6	6.22904e-140	0.298356	1	0.997	2.22688e-136	3	SLAMF6
HELZ2	5.38725e-139	0.308056	1	0.965	1.92594e-135	3	HELZ2
TBC1D4	1.62024e-137	0.310825	1	0.997	5.79234e-134	3	TBC1D4
TRIP12	1.40615e-134	0.310504	1	0.998	5.02698e-131	3	TRIP12
C1orf228	1.88028e-133	0.379673	1	0.997	6.72201e-130	3	C1orf228
MPRIP	5.34246e-133	0.277222	1	0.998	1.90993e-129	3	MPRIP
TMA16	2.83621e-132	0.302183	1	0.992	1.01395e-128	3	TMA16
FAM8A1	4.18328e-132	0.301511	1	0.993	1.49552e-128	3	FAM8A1
CD8B	4.46479e-132	0.306524	0.998	0.982	1.59616e-128	3	CD8B
PRKCB	2.2259e-131	0.278788	1	1	7.95759e-128	3	PRKCB
HERC5	6.57944e-131	0.258054	1	0.996	2.35215e-127	3	HERC5
RFTN1	8.21286e-131	0.268309	1	1	2.9361e-127	3	RFTN1
LAMP3	9.94115e-131	0.347178	0.978	0.766	3.55396e-127	3	LAMP3
ANKRD17	1.99911e-130	0.33093	1	0.997	7.14682e-127	3	ANKRD17
ANKRD36C	3.29462e-128	0.28429	1	0.998	1.17783e-124	3	ANKRD36C
GMCL1	5.34045e-127	0.268118	1	0.997	1.90921e-123	3	GMCL1
PCSK5	1.99835e-124	0.302957	1	0.994	7.1441e-121	3	PCSK5
PNPT1	3.17209e-124	0.25209	1	1	1.13402e-120	3	PNPT1
EPHA4	3.49987e-119	0.285055	1	0.991	1.2512e-115	3	EPHA4
UPF2	7.48923e-117	0.261858	1	1	2.6774e-113	3	UPF2
ATG14	1.96429e-114	0.263113	1	0.999	7.02235e-111	3	ATG14
MRPS6	2.3858e-114	0.281628	1	0.998	8.52924e-111	3	MRPS6
UBE3C	1.13119e-111	0.269176	1	0.999	4.04401e-108	3	UBE3C
PARP15	1.27408e-110	0.259944	1	0.999	4.55485e-107	3	PARP15
TRBV7-2	8.10141e-106	0.250162	1	0.997	2.89625e-102	3	TRBV7-2
HLTF	9.30001e-104	0.252571	0.997	0.994	3.32475e-100	3	HLTF
YEATS4	1.94388e-96	0.255509	0.997	0.994	6.94937e-93	3	YEATS4
IRF7	3.27198e-94	0.298499	1	0.997	1.16973e-90	3	IRF7
ATP2A3	5.4066e-94	0.263351	1	0.997	1.93286e-90	3	ATP2A3
PLSCR1	2.92531e-74	0.288741	0.997	0.979	1.0458e-70	3	PLSCR1

## Sheet: B_scSTAR.markers
Supplement information 1: The DEGs of B cells after scSTAR
	p_val	avg_log2FC	pct.1	pct.2	p_val_adj	cluster	gene
MT-ND6	1.76891e-22	0.291486	1	1	9.73605e-19	1	MT-ND6
IGHV3-66	4.96736e-18	0.263782	0.987	0.734	2.73404e-14	1	IGHV3-66
CD22	7.59221e-16	0.348637	1	1	4.17875e-12	1	CD22
MTSS1	2.30408e-15	0.290545	0.966	0.992	1.26817e-11	1	MTSS1
SNX29	3.73002e-15	0.270392	1	1	2.05301e-11	1	SNX29
EIF2AK3	5.98491e-13	0.305813	1	0.954	3.29409e-09	1	EIF2AK3
LINC00926	1.74056e-12	0.309127	0.953	1	9.58005e-09	1	LINC00926
PPIB	3.13461e-12	0.313897	1	1	1.72529e-08	1	PPIB
FCER2	8.9664e-11	0.40487	0.94	1	4.93511e-07	1	FCER2
ITM2C	1.08387e-10	0.366147	0.879	0.988	5.96562e-07	1	ITM2C
ZCCHC7	1.49615e-10	0.259799	1	1	8.23482e-07	1	ZCCHC7
BACH2	5.3378e-09	0.486468	0.973	0.975	2.93793e-05	1	BACH2
IGHM	7.94031e-09	0.259088	1	1	4.37035e-05	1	IGHM
RP11-231C14.7	1.43798e-07	0.277456	1	0.95	0.000791466	1	RP11-231C14.7
IL4R	2.32126e-07	0.476308	0.94	0.942	0.00127762	1	IL4R
AFF3	3.22778e-07	0.321222	1	1	0.00177657	1	AFF3
IGLC2	0.000143294	0.536445	1	1	0.788688	1	IGLC2
JCHAIN	0.000332131	1.69598	0.966	0.959	1	1	JCHAIN
HSPA5	0.000854151	0.450667	0.98	0.979	1	1	HSPA5
CD38	0.00702192	0.300994	0.973	0.876	1	1	CD38
ATP2A3	1.99256e-52	0.34141	1	1	1.09671e-48	2	ATP2A3
KLF2	2.02232e-52	0.461236	1	1	1.11309e-48	2	KLF2
DBI	4.70088e-52	0.484706	1	1	2.58737e-48	2	DBI
C1orf228	4.77084e-52	0.342672	1	0.94	2.62587e-48	2	C1orf228
RIOK3	1.10556e-51	0.296233	1	0.985	6.08499e-48	2	RIOK3
RNASE6	1.17259e-51	0.393646	1	0.966	6.45392e-48	2	RNASE6
BRD7	2.74845e-51	0.273495	1	1	1.51274e-47	2	BRD7
LBR	8.23069e-51	0.378184	1	0.993	4.53017e-47	2	LBR
ISG20	4.07335e-50	0.463182	1	1	2.24197e-46	2	ISG20
LAIR1	5.06148e-50	0.348107	1	0.966	2.78584e-46	2	LAIR1
BDP1	9.15453e-50	0.25573	1	1	5.03866e-46	2	BDP1
DBNDD1	1.93669e-49	0.299479	1	0.806	1.06596e-45	2	DBNDD1
CFL1	2.36858e-49	0.500331	1	1	1.30367e-45	2	CFL1
HNRNPH1	6.28061e-49	0.252981	1	0.996	3.45685e-45	2	HNRNPH1
RB1	4.88269e-48	0.472294	1	0.996	2.68743e-44	2	RB1
DDX5	1.15722e-47	0.353905	1	1	6.36932e-44	2	DDX5
YBX3	2.54755e-47	0.61653	1	0.933	1.40217e-43	2	YBX3
AP3B1	3.01575e-47	0.3627	1	0.993	1.65987e-43	2	AP3B1
IGKV3-20	1.17363e-46	0.251457	1	1	6.45967e-43	2	IGKV3-20
IGHV5-78	1.27617e-46	0.442736	1	0.966	7.02406e-43	2	IGHV5-78
NUCKS1	2.13756e-46	0.263351	1	1	1.17651e-42	2	NUCKS1
TMSB10	2.86292e-46	0.602356	1	1	1.57575e-42	2	TMSB10
SLC50A1	3.52645e-46	0.300786	1	1	1.94096e-42	2	SLC50A1
E2F5	4.7198e-46	0.261659	1	1	2.59778e-42	2	E2F5
UCP2	5.27351e-46	0.603184	1	1	2.90254e-42	2	UCP2
SH3BP2	1.27813e-45	0.269617	1	0.966	7.0348e-42	2	SH3BP2
CCDC69	2.4765e-45	0.351256	1	0.985	1.36307e-41	2	CCDC69
H3F3A	4.65862e-45	0.572075	1	1	2.5641e-41	2	H3F3A
IRF7	1.21396e-44	0.285209	1	0.985	6.68162e-41	2	IRF7
MDM4	2.56817e-44	0.355945	1	1	1.41352e-40	2	MDM4
LAT2	3.06452e-44	0.42525	1	0.981	1.68671e-40	2	LAT2
RP11-164H13.1	5.64242e-44	0.546376	1	0.769	3.10559e-40	2	RP11-164H13.1
PPP1R14A	3.72374e-43	0.266447	1	0.993	2.04954e-39	2	PPP1R14A
KIAA0040	9.7577e-43	0.28601	1	1	5.37064e-39	2	KIAA0040
PLD4	1.14517e-42	0.334755	1	1	6.30303e-39	2	PLD4
GAPT	1.20791e-42	0.394697	1	0.985	6.64831e-39	2	GAPT
ARGLU1	5.13675e-42	0.330165	1	1	2.82727e-38	2	ARGLU1
IGKV1-8	7.94448e-42	0.274936	1	0.664	4.37264e-38	2	IGKV1-8
FOXO1	1.61809e-41	0.264496	1	0.989	8.90596e-38	2	FOXO1
TSTD1	2.88306e-41	0.250005	1	0.97	1.58684e-37	2	TSTD1
MAP3K8	5.19512e-41	0.279623	1	0.966	2.85939e-37	2	MAP3K8
TSPAN13	1.34499e-40	0.403217	1	0.985	7.40282e-37	2	TSPAN13
HLA-DMB	1.59244e-40	0.35315	1	1	8.76476e-37	2	HLA-DMB
ARHGAP17	4.09864e-40	0.321567	1	0.996	2.25589e-36	2	ARHGAP17
MACF1	4.72411e-40	0.256927	1	0.993	2.60015e-36	2	MACF1
SPIB	6.20518e-39	0.530793	1	0.966	3.41533e-35	2	SPIB
IGLL5	2.28842e-38	0.564525	1	0.959	1.25955e-34	2	IGLL5
BCL7A	2.40691e-38	0.342755	1	0.974	1.32477e-34	2	BCL7A
PLPP5	6.75271e-38	0.843561	1	0.978	3.71669e-34	2	PLPP5
HNRNPR	9.71115e-38	0.26268	1	0.993	5.34502e-34	2	HNRNPR
DEF8	1.36105e-37	0.312041	1	0.933	7.49123e-34	2	DEF8
TXNIP	3.55096e-37	0.303507	1	1	1.95445e-33	2	TXNIP
CD72	1.04235e-36	0.496559	1	1	5.73708e-33	2	CD72
HMGN1	1.81429e-36	0.270884	1	1	9.98583e-33	2	HMGN1
LY86	4.77828e-36	0.263341	1	0.989	2.62997e-32	2	LY86
CD40	1.09738e-34	0.294394	1	0.97	6.03996e-31	2	CD40
TCL1A	4.325e-34	1.36732	1	0.91	2.38048e-30	2	TCL1A
PLAC8	5.4185e-34	0.288907	1	0.993	2.98235e-30	2	PLAC8
UTRN	2.72529e-33	0.274506	1	1	1.5e-29	2	UTRN
PLCL2	4.61513e-33	0.254057	1	1	2.54017e-29	2	PLCL2
CCND3	1.75832e-32	0.267285	1	1	9.67781e-29	2	CCND3
TMEM123	1.01061e-30	0.265059	1	1	5.56238e-27	2	TMEM123
TMSB4X	1.45082e-28	0.294906	1	1	7.98529e-25	2	TMSB4X
CAMK2D	1.80127e-28	0.347012	1	1	9.91419e-25	2	CAMK2D
ACTB	4.21857e-28	0.42773	1	1	2.3219e-24	2	ACTB
SUB1	1.0026e-26	0.333901	1	0.996	5.51829e-23	2	SUB1
APLP2	1.74282e-26	0.329543	1	0.955	9.59251e-23	2	APLP2
PLEKHA2	3.38615e-26	0.37799	1	0.993	1.86374e-22	2	PLEKHA2
CDCA7L	1.48823e-25	0.280101	1	0.966	8.19123e-22	2	CDCA7L
SNX22	1.88187e-25	0.374783	1	0.963	1.03578e-21	2	SNX22
PTPRCAP	2.72191e-21	0.388538	1	0.993	1.49814e-17	2	PTPRCAP
PCDH9	1.1654e-20	0.358004	1	0.84	6.41436e-17	2	PCDH9
SLC25A6	3.10631e-18	0.270588	1	1	1.70971e-14	2	SLC25A6
IGHD	7.97403e-18	0.38464	1	0.996	4.38891e-14	2	IGHD
FAM65B	1.89307e-17	0.254327	1	0.993	1.04194e-13	2	FAM65B
CD52	5.98584e-17	0.275082	1	1	3.2946e-13	2	CD52
ACTG1	1.26987e-16	0.363301	1	1	6.98934e-13	2	ACTG1
HVCN1	3.16439e-16	0.278851	1	0.978	1.74168e-12	2	HVCN1
STX7	1.01163e-15	0.263988	1	1	5.56803e-12	2	STX7
BTG1	1.22229e-15	0.325526	1	1	6.72747e-12	2	BTG1
ARPC2	2.7788e-15	0.278241	1	1	1.52945e-11	2	ARPC2
CTSZ	4.62872e-14	0.288871	1	0.966	2.54765e-10	2	CTSZ
MEF2C	9.9756e-14	0.302007	1	1	5.49057e-10	2	MEF2C
FAM129C	1.13819e-13	0.394795	1	0.985	6.26462e-10	2	FAM129C
FCMR	1.13819e-13	0.251135	1	0.978	6.26462e-10	2	FCMR
HLA-DRA	2.17614e-10	0.263422	1	1	1.19775e-06	2	HLA-DRA
HLA-DPB1	8.25423e-09	0.250807	1	0.996	4.54313e-05	2	HLA-DPB1
BACH21	2.84031e-08	0.29061	1	0.963	0.000156331	2	BACH2
IL4R1	8.82047e-08	0.280408	0.992	0.918	0.000485478	2	IL4R
FCER21	3.47551e-07	0.284904	1	0.966	0.00191292	2	FCER2
FOS	8.26934e-52	0.297614	1	1	4.55144e-48	3	FOS
HNRNPM	1.14279e-50	0.2502	1	1	6.28993e-47	3	HNRNPM
TMEM154	1.14656e-49	0.256033	1	1	6.31064e-46	3	TMEM154
TAOK3	2.3328e-49	0.351001	1	0.993	1.28397e-45	3	TAOK3
CD44	7.29704e-49	0.52636	1	0.989	4.01629e-45	3	CD44
EGR1	8.79834e-49	0.412865	0.992	0.812	4.84261e-45	3	EGR1
MARCKS	9.3194e-49	0.446573	1	0.959	5.1294e-45	3	MARCKS
ARHGAP24	1.85661e-48	0.626197	1	0.967	1.02188e-44	3	ARHGAP24
CHCHD10	2.58117e-48	0.320635	1	1	1.42067e-44	3	CHCHD10
RP11-731F5.2	4.44382e-48	0.537185	0.992	0.69	2.44588e-44	3	RP11-731F5.2
BACE2	1.92438e-47	0.424899	0.992	0.904	1.05918e-43	3	BACE2
ANKRD36C	4.31193e-47	0.252308	1	0.93	2.37329e-43	3	ANKRD36C
TUBA1A	1.83835e-46	0.273406	1	1	1.01183e-42	3	TUBA1A
PRDM2	2.72188e-46	0.253588	1	1	1.49812e-42	3	PRDM2
BASP1	4.9658e-46	0.258261	1	0.989	2.73318e-42	3	BASP1
ZDHHC21	2.26201e-45	0.44203	0.992	0.948	1.24501e-41	3	ZDHHC21
DEK	6.55738e-45	0.33453	1	0.989	3.60918e-41	3	DEK
KIAA0430	4.29657e-44	0.371741	1	1	2.36483e-40	3	KIAA0430
CD24	4.72746e-44	0.30318	1	0.996	2.602e-40	3	CD24
IGHV3-74	5.43262e-43	0.276172	1	0.583	2.99011e-39	3	IGHV3-74
AIM2	2.02463e-41	0.650554	0.966	0.738	1.11435e-37	3	AIM2
IRF1	2.22092e-41	0.299796	1	1	1.22239e-37	3	IRF1
HSP90AB1	9.95835e-41	0.406429	1	1	5.48107e-37	3	HSP90AB1
PREX1	1.5542e-40	0.337835	0.992	0.948	8.5543e-37	3	PREX1
MZT2A	1.79452e-40	0.306818	1	1	9.87705e-37	3	MZT2A
KLF6	3.53556e-40	0.416696	1	0.993	1.94597e-36	3	KLF6
TSC22D3	5.71922e-40	0.308651	1	1	3.14786e-36	3	TSC22D3
CAST	2.56184e-39	0.324663	1	0.963	1.41003e-35	3	CAST
GPR183	2.91361e-39	0.32751	0.992	0.915	1.60365e-35	3	GPR183
COBLL1	5.686e-38	0.307029	1	0.993	3.12958e-34	3	COBLL1
SSPN	8.30479e-38	0.257922	0.983	0.491	4.57096e-34	3	SSPN
CTSH	2.47942e-37	0.55402	0.992	0.982	1.36467e-33	3	CTSH
SPTBN1	3.30683e-37	0.28545	1	1	1.82008e-33	3	SPTBN1
TLR10	7.53485e-37	0.3148	1	0.959	4.14718e-33	3	TLR10
GRN	3.67207e-34	0.336823	0.992	0.978	2.02111e-30	3	GRN
CD27	1.02415e-33	0.579368	0.966	0.686	5.63693e-30	3	CD27
SCIMP	2.06162e-33	0.318743	1	0.97	1.13472e-29	3	SCIMP
ZFP36L2	9.52038e-33	0.307332	1	1	5.24002e-29	3	ZFP36L2
POU2F2	1.43337e-32	0.280439	1	0.985	7.88927e-29	3	POU2F2
IGHG1	6.41182e-32	0.342051	0.941	0.572	3.52907e-28	3	IGHG1
COTL1	4.02223e-31	0.785057	0.992	0.97	2.21383e-27	3	COTL1
S100A10	1.4831e-30	0.566961	0.992	0.937	8.16297e-27	3	S100A10
CD82	6.45815e-30	0.455216	0.992	0.982	3.55456e-26	3	CD82
IGHA1	1.09051e-29	0.312827	0.941	0.624	6.00216e-26	3	IGHA1
HSPA8	2.29298e-29	0.515436	1	1	1.26206e-25	3	HSPA8
RPL36	5.68825e-28	0.347464	1	1	3.13081e-24	3	RPL36
MTDH	9.53452e-28	0.346572	1	1	5.2478e-24	3	MTDH
TCF4	4.95202e-25	0.250864	1	1	2.72559e-21	3	TCF4
RPS2	1.77114e-24	0.283144	1	1	9.74834e-21	3	RPS2
IER2	1.36409e-23	0.323079	1	0.982	7.50798e-20	3	IER2
TNFRSF13B	1.83561e-22	0.323873	0.916	0.878	1.01032e-18	3	TNFRSF13B
VIM	2.61771e-22	0.905336	0.992	0.974	1.44079e-18	3	VIM
HIST1H4C	7.53336e-22	0.306189	1	1	4.14636e-18	3	HIST1H4C
ITGB1	9.56317e-21	0.435986	0.916	0.886	5.26357e-17	3	ITGB1
TKT	4.55964e-20	0.381821	0.992	0.952	2.50962e-16	3	TKT
EEF2	3.44429e-19	0.56096	1	1	1.89574e-15	3	EEF2
CRIP1	5.25928e-19	0.761097	0.983	0.967	2.89471e-15	3	CRIP1
ZFP36	1.47515e-18	0.308437	1	1	8.1192e-15	3	ZFP36
RPL21	3.91232e-18	0.307046	1	1	2.15334e-14	3	RPL21
GAPDH	4.11889e-18	0.609215	1	0.982	2.26704e-14	3	GAPDH
RPS20	1.59075e-17	0.295036	1	0.982	8.75551e-14	3	RPS20
ADAM28	2.03012e-17	0.285536	1	0.978	1.11738e-13	3	ADAM28
S100A4	9.13782e-17	0.335369	0.966	0.956	5.02945e-13	3	S100A4
RPS21	2.77297e-16	0.289655	1	1	1.52624e-12	3	RPS21
NME2	2.48172e-15	0.36595	1	0.993	1.36594e-11	3	NME2
LTB	1.07254e-13	0.255778	1	1	5.90323e-10	3	LTB
ANXA2	1.90274e-12	0.315208	0.958	0.948	1.04727e-08	3	ANXA2
S100A6	1.57337e-11	0.262237	1	0.985	8.6598e-08	3	S100A6
AHNAK	5.35191e-05	0.270785	0.958	0.978	0.294569	3	AHNAK

## Sheet: Myeloid_scSTAR.markers
Supplement information 1: The DEGs of Myeloid cells after scSTAR
	p_val	avg_log2FC	pct.1	pct.2	p_val_adj	cluster	gene
PLEC	8.62465e-22	0.295402	1	1	5.02213e-18	1	PLEC
RPS4Y1	1.1797e-20	0.284266	1	1	6.86939e-17	1	RPS4Y1
S100A10	4.22116e-18	0.252819	1	1	2.45798e-14	1	S100A10
ANXA1	8.75428e-14	0.35392	1	1	5.09762e-10	1	ANXA1
GAPDH	1.34967e-12	0.353228	1	1	7.85913e-09	1	GAPDH
SLA	2.18593e-59	0.384491	1	0.995	1.27287e-55	2	SLA
PHF20L1	3.79397e-59	0.255294	1	1	2.20923e-55	2	PHF20L1
GLUL	6.89472e-59	0.320598	1	1	4.01479e-55	2	GLUL
TK2	9.14528e-59	0.306079	1	0.995	5.3253e-55	2	TK2
PPP1R10	3.19785e-58	0.318781	1	1	1.86211e-54	2	PPP1R10
PARP9	9.51565e-58	0.370806	1	0.963	5.54096e-54	2	PARP9
RGS2	9.54753e-57	0.801158	1	0.995	5.55953e-53	2	RGS2
FKBP15	1.14856e-56	0.259571	1	0.995	6.68808e-53	2	FKBP15
BLOC1S6	1.44678e-56	0.317252	1	0.977	8.42459e-53	2	BLOC1S6
HIF1A	2.7581e-56	0.546862	1	0.995	1.60604e-52	2	HIF1A
PLAC8	4.57377e-56	0.624217	1	1	2.6633e-52	2	PLAC8
NMI	9.52793e-56	0.293672	1	1	5.54812e-52	2	NMI
FCGR2A	3.1735e-55	0.450024	1	0.995	1.84793e-51	2	FCGR2A
BLVRA	8.89813e-55	0.459098	1	1	5.18138e-51	2	BLVRA
ZNF207	1.81004e-54	0.285741	1	1	1.05399e-50	2	ZNF207
PTCH2	2.56021e-54	0.336279	1	1	1.49081e-50	2	PTCH2
IFI44L	3.56547e-54	0.775642	1	0.869	2.07617e-50	2	IFI44L
IFI6	4.46764e-54	1.35547	1	0.949	2.60151e-50	2	IFI6
APOL6	1.52754e-53	0.353874	1	1	8.89485e-50	2	APOL6
FOSB	1.57391e-53	1.01736	1	1	9.16488e-50	2	FOSB
HPSE	1.04334e-52	0.250056	1	0.981	6.0754e-49	2	HPSE
IFI35	2.22058e-52	0.365134	1	0.991	1.29304e-48	2	IFI35
GSTO1	2.77171e-52	0.329363	1	1	1.61397e-48	2	GSTO1
STAT2	3.4589e-52	0.564683	1	1	2.01412e-48	2	STAT2
CCR1	3.61548e-52	0.405981	1	0.897	2.10529e-48	2	CCR1
KDM2A	1.30069e-51	0.269916	1	1	7.57391e-48	2	KDM2A
IFI44	2.91135e-51	0.520306	1	0.785	1.69528e-47	2	IFI44
STAT1	1.93339e-50	0.74911	1	0.986	1.12582e-46	2	STAT1
TMEM123	5.55953e-50	0.631197	1	1	3.23731e-46	2	TMEM123
CMIP	2.1816e-49	0.386405	1	0.991	1.27034e-45	2	CMIP
ZFP36L1	2.62869e-49	0.452295	1	1	1.53068e-45	2	ZFP36L1
SNX10	5.15094e-49	0.261762	1	1	2.99939e-45	2	SNX10
EVI2A	4.05107e-48	0.282054	1	0.986	2.35894e-44	2	EVI2A
MXD1	4.86919e-48	0.331502	1	0.893	2.83533e-44	2	MXD1
QSOX1	5.9349e-48	0.264252	1	0.953	3.45589e-44	2	QSOX1
IFI16	1.30752e-47	0.463286	1	1	7.61368e-44	2	IFI16
PLSCR1	1.73242e-47	0.504792	1	0.991	1.00879e-43	2	PLSCR1
FOS	5.47022e-47	0.70197	1	1	3.18531e-43	2	FOS
JUN	6.46923e-47	1.27182	1	1	3.76703e-43	2	JUN
DIAPH2	8.79541e-47	0.265881	1	1	5.12157e-43	2	DIAPH2
EIF2AK2	8.80124e-46	0.503158	1	0.977	5.12496e-42	2	EIF2AK2
INTS6	1.85157e-45	0.290775	1	0.925	1.07817e-41	2	INTS6
CNBP	1.87719e-45	0.26525	1	1	1.09309e-41	2	CNBP
LAP3	3.29567e-45	0.490882	1	0.991	1.91907e-41	2	LAP3
USP15	5.85646e-45	0.370476	1	1	3.41022e-41	2	USP15
TMEM205	1.74288e-44	0.284402	1	0.981	1.01488e-40	2	TMEM205
CTSA	2.38209e-44	0.331465	1	0.991	1.38709e-40	2	CTSA
MCL1	2.41464e-44	0.494002	1	0.995	1.40605e-40	2	MCL1
CYP1B1	4.81893e-44	0.47119	1	0.874	2.80606e-40	2	CYP1B1
DTX3L	6.14634e-44	0.325923	1	0.949	3.57901e-40	2	DTX3L
ODF3B	1.5368e-43	0.384697	1	1	8.94879e-40	2	ODF3B
KMT2E-AS1	4.86741e-43	0.291917	1	1	2.83429e-39	2	KMT2E-AS1
XAF1	6.02724e-43	0.903187	1	0.967	3.50966e-39	2	XAF1
OGFRL1	6.19033e-43	0.383757	1	1	3.60463e-39	2	OGFRL1
OAS3	1.02735e-42	0.521775	1	0.804	5.98224e-39	2	OAS3
ISG15	1.94439e-42	1.03968	1	0.879	1.13222e-38	2	ISG15
TMEM176A	2.07774e-42	0.376912	1	1	1.20987e-38	2	TMEM176A
DDX58	4.02819e-42	0.357336	1	0.879	2.34562e-38	2	DDX58
JUND	8.88795e-42	0.289522	1	1	5.17545e-38	2	JUND
LY6E	1.11152e-41	1.23293	1	1	6.47237e-38	2	LY6E
SLC25A37	1.18702e-41	0.281276	1	0.977	6.91201e-38	2	SLC25A37
EPSTI1	1.83052e-41	0.511142	1	0.986	1.06591e-37	2	EPSTI1
DNAJA1	4.51327e-41	0.359833	1	0.995	2.62808e-37	2	DNAJA1
HCST	5.14199e-41	0.423863	1	1	2.99418e-37	2	HCST
HERC5	1.02482e-40	0.401163	1	0.771	5.96755e-37	2	HERC5
APOBEC3A	1.27785e-40	0.703236	1	0.991	7.44093e-37	2	APOBEC3A
PHF11	1.43604e-40	0.30122	1	0.995	8.36208e-37	2	PHF11
SAMD9L	2.70743e-40	0.490878	1	0.907	1.57654e-36	2	SAMD9L
MX1	3.12066e-40	0.845333	1	0.855	1.81716e-36	2	MX1
BNIP3L	3.93628e-40	0.336195	1	1	2.2921e-36	2	BNIP3L
CARS2	4.65408e-40	0.286427	1	0.981	2.71007e-36	2	CARS2
LILRA5	5.15903e-40	0.465594	1	0.986	3.0041e-36	2	LILRA5
SIGLEC1	5.29356e-40	0.456925	1	0.804	3.08244e-36	2	SIGLEC1
OAS1	9.93435e-40	0.431738	1	0.991	5.78477e-36	2	OAS1
ZFP36L2	1.23527e-39	0.329074	1	1	7.193e-36	2	ZFP36L2
UBE2L6	4.5981e-39	0.516001	1	0.991	2.67747e-35	2	UBE2L6
SASH3	1.11704e-38	0.269447	1	1	6.5045e-35	2	SASH3
MX2	1.69477e-38	0.680434	1	0.986	9.86867e-35	2	MX2
SP110	5.06179e-38	0.460512	1	0.986	2.94748e-34	2	SP110
BTG1	7.84535e-38	0.259906	1	1	4.56835e-34	2	BTG1
SLFN5	9.70218e-38	0.263429	1	1	5.64958e-34	2	SLFN5
RNF213	1.52003e-37	0.762098	1	1	8.85113e-34	2	RNF213
DPYD	1.57789e-37	0.277625	1	1	9.18806e-34	2	DPYD
PLEKHO1	1.74311e-37	0.388471	1	1	1.01501e-33	2	PLEKHO1
GPBAR1	5.06546e-37	0.253836	1	0.995	2.94962e-33	2	GPBAR1
NUP214	7.15838e-37	0.314493	1	1	4.16833e-33	2	NUP214
RNASE6	2.19163e-36	0.278061	1	0.972	1.27619e-32	2	RNASE6
GABARAP	2.69885e-36	0.389273	1	1	1.57154e-32	2	GABARAP
IRF7	1.86703e-35	0.392416	1	0.981	1.08717e-31	2	IRF7
KCNE3	1.88974e-35	0.280512	1	0.995	1.1004e-31	2	KCNE3
NINJ1	2.43541e-35	0.316037	1	1	1.41814e-31	2	NINJ1
CPVL	3.71357e-35	0.310694	1	1	2.16241e-31	2	CPVL
GBP2	4.66709e-35	0.278451	1	0.995	2.71765e-31	2	GBP2
DDX60L	6.22606e-35	0.27723	1	0.972	3.62543e-31	2	DDX60L
NDUFA11	8.81346e-35	0.277789	1	1	5.13208e-31	2	NDUFA11
ALDH1A1	1.26162e-34	0.282953	1	0.874	7.3464e-31	2	ALDH1A1
STK17B	1.38806e-34	0.341342	1	1	8.08267e-31	2	STK17B
EVI2B	2.31698e-34	0.535082	1	0.991	1.34918e-30	2	EVI2B
ALOX5	1.02955e-33	0.278118	1	1	5.99508e-30	2	ALOX5
IFIT3	1.38167e-33	0.348584	1	0.822	8.04546e-30	2	IFIT3
SQSTM1	2.82534e-33	0.315671	1	0.995	1.6452e-29	2	SQSTM1
LINC00936	2.92625e-33	0.254329	1	1	1.70395e-29	2	LINC00936
CD93	5.12457e-33	0.255576	1	0.986	2.98404e-29	2	CD93
OAS2	8.35263e-33	0.468697	1	0.902	4.86374e-29	2	OAS2
PTPRE	8.6487e-33	0.3207	1	1	5.03614e-29	2	PTPRE
SHISA5	1.99032e-32	0.264057	1	1	1.15896e-28	2	SHISA5
CYBB	2.52259e-31	0.27651	1	1	1.46891e-27	2	CYBB
CSF3R	2.82528e-31	0.52216	1	1	1.64516e-27	2	CSF3R
CTSD	9.23363e-31	0.339307	1	1	5.37675e-27	2	CTSD
GIMAP4	1.30728e-30	0.400323	1	0.995	7.61227e-27	2	GIMAP4
MARCKS	2.44428e-30	0.450278	1	0.977	1.4233e-26	2	MARCKS
IFIT1	3.08847e-30	0.295763	0.981	0.621	1.79842e-26	2	IFIT1
PARP14	3.85775e-30	0.53817	1	0.981	2.24637e-26	2	PARP14
IFIT2	8.56493e-30	0.272845	1	0.944	4.98736e-26	2	IFIT2
TRIM22	2.04356e-29	0.2635	1	1	1.18997e-25	2	TRIM22
AGTRAP	2.25555e-29	0.327919	1	0.995	1.31341e-25	2	AGTRAP
DICER1	7.32983e-29	0.257052	1	0.953	4.26816e-25	2	DICER1
S100A4	1.85913e-28	0.253585	1	1	1.08257e-24	2	S100A4
CD63	1.37394e-27	0.28978	1	0.995	8.00046e-24	2	CD63
RPL7	2.4591e-27	0.421285	1	1	1.43193e-23	2	RPL7
IFITM3	2.79108e-27	0.849464	1	1	1.62525e-23	2	IFITM3
DUSP6	2.97337e-27	0.48362	1	0.995	1.73139e-23	2	DUSP6
CD14	2.89554e-26	0.641294	1	0.981	1.68607e-22	2	CD14
LRRK2	1.33764e-25	0.250265	1	0.991	7.78905e-22	2	LRRK2
LRP1	1.74339e-25	0.366094	1	1	1.01518e-21	2	LRP1
SECTM1	2.4134e-25	0.315458	1	0.991	1.40532e-21	2	SECTM1
NFKBIA	3.0164e-25	0.331963	1	1	1.75645e-21	2	NFKBIA
CEBPD	3.58263e-25	0.51506	1	1	2.08617e-21	2	CEBPD
NFE2	1.27155e-24	0.367432	1	0.869	7.40422e-21	2	NFE2
ATP6V1F	1.85777e-24	0.30049	1	0.995	1.08178e-20	2	ATP6V1F
RP11-1143G9.4	1.87636e-24	0.345832	1	0.958	1.09261e-20	2	RP11-1143G9.4
NEAT1	3.87236e-24	0.274849	1	1	2.25488e-20	2	NEAT1
BST1	5.15683e-24	0.307652	1	0.949	3.00282e-20	2	BST1
PSME2	5.97859e-24	0.301283	1	1	3.48133e-20	2	PSME2
CDA	6.15788e-24	0.273268	1	0.981	3.58573e-20	2	CDA
NAMPT	1.01631e-23	0.381006	1	0.991	5.91798e-20	2	NAMPT
MT2A	1.60927e-23	0.364811	1	1	9.37079e-20	2	MT2A
CLEC7A	4.54708e-23	0.291728	1	1	2.64776e-19	2	CLEC7A
DUSP1	4.72614e-23	0.323639	1	1	2.75203e-19	2	DUSP1
DMXL2	5.89977e-23	0.30055	1	0.991	3.43544e-19	2	DMXL2
FPR1	1.52109e-21	0.336383	1	0.995	8.85732e-18	2	FPR1
CD68	7.11528e-21	0.438659	1	1	4.14323e-17	2	CD68
NCF1	9.27693e-21	0.68313	1	0.977	5.40196e-17	2	NCF1
FGR	3.12882e-20	0.322189	1	1	1.82191e-16	2	FGR
SMCHD1	1.51961e-19	0.33841	1	1	8.8487e-16	2	SMCHD1
RNF149	2.40427e-19	0.283706	1	0.995	1.40001e-15	2	RNF149
BLVRB	6.45999e-19	0.263126	1	1	3.76165e-15	2	BLVRB
CD302	3.17634e-18	0.263442	1	1	1.84958e-14	2	CD302
RBP7	5.11491e-17	0.273321	1	0.967	2.97841e-13	2	RBP7
MNDA	1.19124e-14	0.409242	1	1	6.93659e-11	2	MNDA
MEGF9	1.55364e-13	0.272377	1	0.972	9.04685e-10	2	MEGF9
CAPG	2.00223e-13	0.319302	1	0.981	1.1659e-09	2	CAPG
S100A9	1.24086e-11	0.660181	1	0.991	7.22553e-08	2	S100A9
TSPO	7.25346e-11	0.335713	1	1	4.22369e-07	2	TSPO
APLP2	2.10596e-09	0.268839	1	1	1.2263e-05	2	APLP2
PGD	2.79831e-09	0.277425	1	0.972	1.62946e-05	2	PGD
LYZ	9.25701e-08	0.403794	1	1	0.000539036	2	LYZ
FCN1	4.07938e-07	0.308701	1	1	0.00237542	2	FCN1
S100A12	5.90832e-06	0.36142	1	0.883	0.0344042	2	S100A12
VCAN	2.15376e-05	0.342117	1	0.897	0.125414	2	VCAN
S100A8	2.2007e-05	0.420566	1	0.977	0.128147	2	S100A8
MS4A6A	0.000227226	0.255622	1	0.963	1	2	MS4A6A
CDKN1C	2.91209e-20	2.87125	1	0.525	1.69571e-16	3	CDKN1C
FCGR3A	2.91209e-20	2.64828	1	0.679	1.69571e-16	3	FCGR3A
MTSS1	2.91209e-20	1.90018	1	0.738	1.69571e-16	3	MTSS1
TCF7L2	2.91209e-20	1.28119	1	0.819	1.69571e-16	3	TCF7L2
HES4	2.91209e-20	1.22218	1	0.615	1.69571e-16	3	HES4
FAM110A	2.91209e-20	1.02555	1	0.977	1.69571e-16	3	FAM110A
EVL	2.91209e-20	1.01197	1	0.936	1.69571e-16	3	EVL
NEURL1	2.91209e-20	0.921845	1	0.706	1.69571e-16	3	NEURL1
SPN	2.91209e-20	0.883377	1	1	1.69571e-16	3	SPN
SH3BP2	2.91209e-20	0.875751	1	1	1.69571e-16	3	SH3BP2
BCL2A1	2.91209e-20	0.833441	1	0.994	1.69571e-16	3	BCL2A1
ICAM2	2.91209e-20	0.819319	1	0.994	1.69571e-16	3	ICAM2
NR4A1	2.91209e-20	0.802354	1	0.796	1.69571e-16	3	NR4A1
PAG1	2.91209e-20	0.739095	1	0.962	1.69571e-16	3	PAG1
ADA	2.91209e-20	0.736139	1	0.65	1.69571e-16	3	ADA
CD79B	2.91209e-20	0.719539	1	0.79	1.69571e-16	3	CD79B
KDM1B	2.91209e-20	0.705676	1	1	1.69571e-16	3	KDM1B
PPM1N	2.91209e-20	0.661936	1	0.574	1.69571e-16	3	PPM1N
CKB	2.91209e-20	0.639663	1	0.569	1.69571e-16	3	CKB
DUSP5	2.91209e-20	0.625268	1	0.799	1.69571e-16	3	DUSP5
RARRES3	2.91209e-20	0.622898	1	1	1.69571e-16	3	RARRES3
EPB41L3	2.91209e-20	0.593775	1	0.997	1.69571e-16	3	EPB41L3
PHPT1	2.91209e-20	0.569121	1	1	1.69571e-16	3	PHPT1
VMO1	2.91209e-20	0.525048	1	0.525	1.69571e-16	3	VMO1
PTGER4	2.91209e-20	0.501792	1	0.988	1.69571e-16	3	PTGER4
AC253572.1	2.91209e-20	0.480995	1	0.962	1.69571e-16	3	AC253572.1
PIK3CG	2.91209e-20	0.458767	1	0.98	1.69571e-16	3	PIK3CG
ULK2	2.91209e-20	0.440498	1	0.983	1.69571e-16	3	ULK2
SSH2	2.91209e-20	0.435893	1	1	1.69571e-16	3	SSH2
SMAD2	2.91209e-20	0.435463	1	1	1.69571e-16	3	SMAD2
COX20	2.91209e-20	0.423323	1	1	1.69571e-16	3	COX20
MAST3	2.91209e-20	0.409079	1	1	1.69571e-16	3	MAST3
IL3RA	2.91209e-20	0.398242	1	0.723	1.69571e-16	3	IL3RA
CHST2	2.91209e-20	0.396071	1	0.948	1.69571e-16	3	CHST2
ATP7A	2.91209e-20	0.391166	1	0.991	1.69571e-16	3	ATP7A
PGLYRP2	2.91209e-20	0.385411	1	0.484	1.69571e-16	3	PGLYRP2
IL21R	2.91209e-20	0.366504	1	0.534	1.69571e-16	3	IL21R
SPRED1	2.91209e-20	0.350797	1	0.755	1.69571e-16	3	SPRED1
MRAS	2.91209e-20	0.329382	1	0.729	1.69571e-16	3	MRAS
RASAL3	2.91209e-20	0.328393	1	1	1.69571e-16	3	RASAL3
MS4A4A	2.91209e-20	0.326533	1	0.918	1.69571e-16	3	MS4A4A
CASP5	2.91209e-20	0.314662	1	0.598	1.69571e-16	3	CASP5
CIITA	2.91209e-20	0.31447	1	1	1.69571e-16	3	CIITA
SH2D1B	2.91209e-20	0.304483	1	0.531	1.69571e-16	3	SH2D1B
PAPSS2	2.91209e-20	0.296282	1	0.831	1.69571e-16	3	PAPSS2
NNT	2.91209e-20	0.28798	1	1	1.69571e-16	3	NNT
ATP10D	2.91209e-20	0.284243	1	1	1.69571e-16	3	ATP10D
LINC00540	2.91209e-20	0.283934	1	0.56	1.69571e-16	3	LINC00540
DOCK5	2.91209e-20	0.28371	1	1	1.69571e-16	3	DOCK5
STIM2	2.91209e-20	0.277573	1	0.991	1.69571e-16	3	STIM2
LYNX1	2.91209e-20	0.275094	1	0.563	1.69571e-16	3	LYNX1
SNED1	2.91209e-20	0.273463	1	0.592	1.69571e-16	3	SNED1
FMNL2	2.91209e-20	0.268206	1	0.773	1.69571e-16	3	FMNL2
SKIL	2.91209e-20	0.263992	1	1	1.69571e-16	3	SKIL
HMGN3	2.91209e-20	0.259775	1	1	1.69571e-16	3	HMGN3
RHOC	2.95959e-20	1.44557	1	0.831	1.72337e-16	3	RHOC
TUBA1A	2.95959e-20	0.915424	1	1	1.72337e-16	3	TUBA1A
BATF3	2.95959e-20	0.552652	1	0.851	1.72337e-16	3	BATF3
CLEC4F	2.95959e-20	0.508893	1	0.618	1.72337e-16	3	CLEC4F
ESYT1	2.95959e-20	0.501148	1	0.918	1.72337e-16	3	ESYT1
KIF21B	2.95959e-20	0.408294	1	0.799	1.72337e-16	3	KIF21B
HEG1	2.95959e-20	0.378416	1	0.621	1.72337e-16	3	HEG1
CYTIP	3.00786e-20	0.731207	1	0.997	1.75148e-16	3	CYTIP
INSIG1	3.00786e-20	0.706045	1	0.848	1.75148e-16	3	INSIG1
HOTAIRM1	3.00786e-20	0.699398	1	0.991	1.75148e-16	3	HOTAIRM1
TMC6	3.00786e-20	0.677142	1	1	1.75148e-16	3	TMC6
RARA	3.00786e-20	0.67176	1	1	1.75148e-16	3	RARA
SVIL	3.00786e-20	0.503918	1	1	1.75148e-16	3	SVIL
APH1B	3.00786e-20	0.480016	1	0.991	1.75148e-16	3	APH1B
BRD2	3.00786e-20	0.462075	1	1	1.75148e-16	3	BRD2
EML4	3.00786e-20	0.456921	1	0.997	1.75148e-16	3	EML4
CCNT1	3.00786e-20	0.401768	1	0.994	1.75148e-16	3	CCNT1
CYFIP2	3.00786e-20	0.370839	1	0.98	1.75148e-16	3	CYFIP2
RUNX3	3.00786e-20	0.370164	1	0.98	1.75148e-16	3	RUNX3
SEC24B	3.00786e-20	0.365973	1	0.994	1.75148e-16	3	SEC24B
PHACTR4	3.00786e-20	0.358	1	1	1.75148e-16	3	PHACTR4
EIF1B	3.00786e-20	0.354596	1	1	1.75148e-16	3	EIF1B
SLC12A9	3.00786e-20	0.352083	1	1	1.75148e-16	3	SLC12A9
UBN1	3.00786e-20	0.291537	1	1	1.75148e-16	3	UBN1
CSF1R	3.05691e-20	1.7048	1	0.991	1.78004e-16	3	CSF1R
LINC01272	3.05691e-20	1.52856	1	0.994	1.78004e-16	3	LINC01272
ABI3	3.05691e-20	1.47489	1	0.939	1.78004e-16	3	ABI3
SIGLEC10	3.05691e-20	1.28801	1	0.913	1.78004e-16	3	SIGLEC10
PLD4	3.05691e-20	0.654435	1	0.913	1.78004e-16	3	PLD4
RP5-1171I10.5	3.05691e-20	0.604124	1	1	1.78004e-16	3	RP5-1171I10.5
ZNF703	3.05691e-20	0.565705	1	0.84	1.78004e-16	3	ZNF703
RAP1GAP2	3.05691e-20	0.546734	1	0.991	1.78004e-16	3	RAP1GAP2
RHOF	3.05691e-20	0.483849	1	0.91	1.78004e-16	3	RHOF
SCRN1	3.05691e-20	0.474304	1	0.869	1.78004e-16	3	SCRN1
TRIO	3.05691e-20	0.454239	1	1	1.78004e-16	3	TRIO
HIST1H2AC	3.05691e-20	0.370138	1	0.959	1.78004e-16	3	HIST1H2AC
STIP1	3.05691e-20	0.297437	1	1	1.78004e-16	3	STIP1
PHTF2	3.05691e-20	0.291253	1	0.997	1.78004e-16	3	PHTF2
LINC01504	3.05691e-20	0.265995	1	0.977	1.78004e-16	3	LINC01504
MS4A7	3.10675e-20	2.00864	1	0.98	1.80906e-16	3	MS4A7
LRRC25	3.10675e-20	1.11862	1	1	1.80906e-16	3	LRRC25
MARCKSL1	3.10675e-20	1.11654	1	0.863	1.80906e-16	3	MARCKSL1
HSPA8	3.10675e-20	1.08789	1	1	1.80906e-16	3	HSPA8
SLC44A2	3.10675e-20	0.713387	1	0.901	1.80906e-16	3	SLC44A2
CTD-2006K23.1	3.10675e-20	0.477773	1	0.991	1.80906e-16	3	CTD-2006K23.1
ELMSAN1	3.10675e-20	0.464844	1	1	1.80906e-16	3	ELMSAN1
CD4	3.10675e-20	0.45518	1	1	1.80906e-16	3	CD4
KCNQ1OT1	3.10675e-20	0.359148	1	0.764	1.80906e-16	3	KCNQ1OT1
RFTN1	3.15739e-20	0.756892	1	0.971	1.83855e-16	3	RFTN1
SNX9	3.15739e-20	0.569937	1	0.819	1.83855e-16	3	SNX9
CTSL	3.15739e-20	0.528111	1	0.805	1.83855e-16	3	CTSL
CBFA2T3	3.15739e-20	0.314102	1	0.985	1.83855e-16	3	CBFA2T3
CAMK1D	3.15739e-20	0.267766	1	1	1.83855e-16	3	CAMK1D
SLC35A3	3.15739e-20	0.255652	1	0.988	1.83855e-16	3	SLC35A3
ADGRE5	3.20885e-20	0.907179	1	1	1.86851e-16	3	ADGRE5
PHF19	3.20885e-20	0.49628	1	0.869	1.86851e-16	3	PHF19
LYPD2	3.20885e-20	0.483009	1	0.484	1.86851e-16	3	LYPD2
GNA13	3.20885e-20	0.462006	1	1	1.86851e-16	3	GNA13
PCMTD1	3.20885e-20	0.429838	1	1	1.86851e-16	3	PCMTD1
TJP2	3.20885e-20	0.352945	1	0.913	1.86851e-16	3	TJP2
DGUOK	3.20885e-20	0.347804	1	1	1.86851e-16	3	DGUOK
SLC2A6	3.26114e-20	0.938272	1	0.927	1.89896e-16	3	SLC2A6
C9orf78	3.26114e-20	0.467203	1	1	1.89896e-16	3	C9orf78
CHD9	3.26114e-20	0.465017	1	1	1.89896e-16	3	CHD9
FLAD1	3.26114e-20	0.299088	1	1	1.89896e-16	3	FLAD1
TESC	3.31426e-20	0.69795	1	0.988	1.9299e-16	3	TESC
ICAM4	3.31426e-20	0.438997	1	0.7	1.9299e-16	3	ICAM4
ABHD3	3.31426e-20	0.388571	1	1	1.9299e-16	3	ABHD3
NAGA	3.31426e-20	0.383229	1	1	1.9299e-16	3	NAGA
AMD1	3.31426e-20	0.29794	1	1	1.9299e-16	3	AMD1
NAAA	3.36825e-20	1.10485	1	0.994	1.96133e-16	3	NAAA
ITGAL	3.36825e-20	0.947457	1	0.985	1.96133e-16	3	ITGAL
GSPT1	3.36825e-20	0.571168	1	1	1.96133e-16	3	GSPT1
AGPAT3	3.36825e-20	0.546069	1	0.994	1.96133e-16	3	AGPAT3
PPP6R1	3.36825e-20	0.529985	1	1	1.96133e-16	3	PPP6R1
CCT3	3.36825e-20	0.497499	1	1	1.96133e-16	3	CCT3
FBRSL1	3.36825e-20	0.266393	1	1	1.96133e-16	3	FBRSL1
RASGEF1B	3.36825e-20	0.263158	1	0.872	1.96133e-16	3	RASGEF1B
TRPV2	3.36825e-20	0.261992	1	1	1.96133e-16	3	TRPV2
YPEL2	3.4231e-20	0.638271	1	0.983	1.99327e-16	3	YPEL2
GADD45B	3.4231e-20	0.548211	1	1	1.99327e-16	3	GADD45B
PDLIM5	3.4231e-20	0.313375	1	1	1.99327e-16	3	PDLIM5
SYTL1	3.47884e-20	0.769052	1	0.968	2.02573e-16	3	SYTL1
MACF1	3.47884e-20	0.649729	1	1	2.02573e-16	3	MACF1
CLEC2B	3.53547e-20	0.659352	1	0.985	2.0587e-16	3	CLEC2B
AATBC	3.53547e-20	0.405523	1	1	2.0587e-16	3	AATBC
PDCD5	3.53547e-20	0.321758	1	1	2.0587e-16	3	PDCD5
DPM2	3.53547e-20	0.289365	1	1	2.0587e-16	3	DPM2
LTB	3.59301e-20	1.01425	1	0.994	2.09221e-16	3	LTB
REPS1	3.59301e-20	0.33197	1	0.994	2.09221e-16	3	REPS1
SPATA6	3.59301e-20	0.280582	1	0.939	2.09221e-16	3	SPATA6
HLA-DPA1	3.65148e-20	1.62665	1	1	2.12626e-16	3	HLA-DPA1
KLF2	3.65148e-20	0.947368	1	1	2.12626e-16	3	KLF2
TBC1D8	3.65148e-20	0.918297	1	0.962	2.12626e-16	3	TBC1D8
NAP1L1	3.71089e-20	1.47258	1	1	2.16085e-16	3	NAP1L1
CEBPB	3.71089e-20	1.24488	1	1	2.16085e-16	3	CEBPB
SEC14L1	3.71089e-20	0.764702	1	1	2.16085e-16	3	SEC14L1
MYOF	3.71089e-20	0.390462	1	0.991	2.16085e-16	3	MYOF
SRBD1	3.71089e-20	0.253441	1	0.991	2.16085e-16	3	SRBD1
TES	3.77126e-20	0.638221	1	1	2.196e-16	3	TES
MIDN	3.77126e-20	0.502411	1	1	2.196e-16	3	MIDN
SLC35F5	3.8326e-20	0.384032	1	0.88	2.23172e-16	3	SLC35F5
PIK3CD	3.8326e-20	0.349541	1	1	2.23172e-16	3	PIK3CD
ERGIC1	3.8326e-20	0.327522	1	0.985	2.23172e-16	3	ERGIC1
CX3CR1	3.95824e-20	0.695528	1	0.988	2.30488e-16	3	CX3CR1
RASA3	3.95824e-20	0.383995	1	1	2.30488e-16	3	RASA3
C9orf91	3.95824e-20	0.336392	1	1	2.30488e-16	3	C9orf91
CLK1	3.95824e-20	0.30222	1	1	2.30488e-16	3	CLK1
FAM157C	3.95824e-20	0.295689	1	0.991	2.30488e-16	3	FAM157C
ARID1B	3.95824e-20	0.293926	1	0.997	2.30488e-16	3	ARID1B
ARAP2	4.02258e-20	0.506928	1	0.95	2.34235e-16	3	ARAP2
TOR1AIP1	4.02258e-20	0.396196	1	1	2.34235e-16	3	TOR1AIP1
ELF2	4.02258e-20	0.282402	1	1	2.34235e-16	3	ELF2
ITGA4	4.08796e-20	1.31895	1	0.997	2.38042e-16	3	ITGA4
CTSC	4.08796e-20	1.15062	1	1	2.38042e-16	3	CTSC
ANKHD1	4.08796e-20	0.418499	1	0.997	2.38042e-16	3	ANKHD1
CWF19L2	4.08796e-20	0.27393	1	0.977	2.38042e-16	3	CWF19L2
IL2RG	4.22188e-20	0.476251	1	1	2.4584e-16	3	IL2RG
ST6GAL1	4.22188e-20	0.315122	1	0.962	2.4584e-16	3	ST6GAL1
CYTH4	4.29045e-20	0.543938	1	1	2.49833e-16	3	CYTH4
NDFIP1	4.29045e-20	0.312357	1	1	2.49833e-16	3	NDFIP1
HLA-DPB1	4.36013e-20	1.18256	1	1	2.5389e-16	3	HLA-DPB1
PILRA	4.36013e-20	0.84147	1	1	2.5389e-16	3	PILRA
BID	4.36013e-20	0.788734	1	1	2.5389e-16	3	BID
LST1	4.43092e-20	1.47882	1	1	2.58013e-16	3	LST1
CD47	4.43092e-20	0.580004	1	0.985	2.58013e-16	3	CD47
NR1D2	4.43092e-20	0.422632	1	1	2.58013e-16	3	NR1D2
RP11-553K8.5	4.43092e-20	0.287089	1	0.95	2.58013e-16	3	RP11-553K8.5
MYO9B	4.50286e-20	0.498539	1	1	2.62201e-16	3	MYO9B
GCC2	4.50286e-20	0.42337	1	1	2.62201e-16	3	GCC2
SLC1A5	4.50286e-20	0.327988	1	1	2.62201e-16	3	SLC1A5
LPCAT2	4.50286e-20	0.274334	1	1	2.62201e-16	3	LPCAT2
TUBA1B	4.57594e-20	0.991082	1	0.991	2.66457e-16	3	TUBA1B
CCDC57	4.57594e-20	0.334803	1	1	2.66457e-16	3	CCDC57
RRAS	4.6502e-20	0.835026	1	0.971	2.70781e-16	3	RRAS
SLC8A1	4.6502e-20	0.594321	1	1	2.70781e-16	3	SLC8A1
PPM1G	4.6502e-20	0.49634	1	1	2.70781e-16	3	PPM1G
SLC43A2	4.72565e-20	0.29312	1	1	2.75174e-16	3	SLC43A2
C15orf57	4.72565e-20	0.272224	1	1	2.75174e-16	3	C15orf57
LILRB1	4.80231e-20	1.04184	1	0.991	2.79638e-16	3	LILRB1
STK24	4.80231e-20	0.643359	1	0.994	2.79638e-16	3	STK24
RAPGEF1	4.80231e-20	0.475048	1	0.985	2.79638e-16	3	RAPGEF1
ARHGAP25	4.80231e-20	0.412481	1	1	2.79638e-16	3	ARHGAP25
TPPP3	4.80231e-20	0.263473	1	0.965	2.79638e-16	3	TPPP3
RCOR1	4.95933e-20	0.427921	1	1	2.88782e-16	3	RCOR1
ATF6	4.95933e-20	0.281666	1	0.997	2.88782e-16	3	ATF6
P2RX1	5.03973e-20	0.819116	1	0.939	2.93464e-16	3	P2RX1
RNF144B	5.03973e-20	0.366667	1	0.991	2.93464e-16	3	RNF144B
CCDC88C	5.12143e-20	0.572902	1	0.988	2.98221e-16	3	CCDC88C
JAK3	5.12143e-20	0.344663	1	1	2.98221e-16	3	JAK3
TTC9C	5.12143e-20	0.271814	1	1	2.98221e-16	3	TTC9C
LFNG	5.20443e-20	1.02743	1	1	3.03054e-16	3	LFNG
CAT	5.20443e-20	0.425529	1	1	3.03054e-16	3	CAT
DHX37	5.28876e-20	0.304789	1	0.985	3.07964e-16	3	DHX37
LYN	5.37444e-20	1.30348	1	1	3.12954e-16	3	LYN
ZNF706	5.37444e-20	0.655095	1	1	3.12954e-16	3	ZNF706
PTPRJ	5.37444e-20	0.367977	1	1	3.12954e-16	3	PTPRJ
TRA2B	5.37444e-20	0.306056	1	1	3.12954e-16	3	TRA2B
SAMSN1	5.37444e-20	0.29403	1	1	3.12954e-16	3	SAMSN1
TAOK3	5.46149e-20	0.482724	1	1	3.18023e-16	3	TAOK3
SYNGR2	5.54994e-20	1.23345	1	0.997	3.23173e-16	3	SYNGR2
GRAMD1A	5.6398e-20	0.364274	1	0.98	3.28406e-16	3	GRAMD1A
HK1	5.7311e-20	0.512812	1	1	3.33722e-16	3	HK1
ADGRE2	5.91811e-20	1.01892	1	0.971	3.44611e-16	3	ADGRE2
HSPA5	6.01386e-20	0.367232	1	1	3.50187e-16	3	HSPA5
ZBTB7A	6.11114e-20	0.634225	1	1	3.55852e-16	3	ZBTB7A
MAN1B1	6.11114e-20	0.393139	1	1	3.55852e-16	3	MAN1B1
METRNL	6.20998e-20	0.517178	1	1	3.61607e-16	3	METRNL
ZNF652	6.20998e-20	0.29176	1	1	3.61607e-16	3	ZNF652
ADGRE1	6.20998e-20	0.261815	1	0.948	3.61607e-16	3	ADGRE1
ARL4C	6.3104e-20	0.399636	1	1	3.67455e-16	3	ARL4C
SCAF4	6.3104e-20	0.263671	1	1	3.67455e-16	3	SCAF4
AP2A1	6.41242e-20	0.585512	1	0.994	3.73395e-16	3	AP2A1
SH2D3C	6.51607e-20	0.546464	1	0.953	3.79431e-16	3	SH2D3C
EIF4A3	6.51607e-20	0.305725	1	1	3.79431e-16	3	EIF4A3
UBQLN2	6.62138e-20	0.332512	1	1	3.85563e-16	3	UBQLN2
UBASH3B	6.72837e-20	0.285474	1	0.904	3.91793e-16	3	UBASH3B
HSPA1B	6.72837e-20	0.260239	1	1	3.91793e-16	3	HSPA1B
STK10	6.83707e-20	0.466041	1	1	3.98123e-16	3	STK10
DRAP1	6.94751e-20	1.20929	1	0.994	4.04553e-16	3	DRAP1
CHMP1A	6.94751e-20	0.336443	1	0.991	4.04553e-16	3	CHMP1A
IST1	6.94751e-20	0.302363	1	1	4.04553e-16	3	IST1
PECAM1	7.0597e-20	1.01158	1	1	4.11087e-16	3	PECAM1
MKKS	7.17369e-20	0.26874	1	1	4.17724e-16	3	MKKS
C12orf57	7.2895e-20	0.426634	1	1	4.24467e-16	3	C12orf57
CDKN2D	7.40715e-20	0.490947	1	0.985	4.31318e-16	3	CDKN2D
LAIR1	7.40715e-20	0.490667	1	0.983	4.31318e-16	3	LAIR1
NFATC1	7.40715e-20	0.261517	1	0.997	4.31318e-16	3	NFATC1
DNAJB1	7.52668e-20	0.264006	1	1	4.38279e-16	3	DNAJB1
MT-ND4L	7.64812e-20	0.676111	1	1	4.4535e-16	3	MT-ND4L
RP11-362F19.1	7.64812e-20	0.526562	1	1	4.4535e-16	3	RP11-362F19.1
AP1M1	7.64812e-20	0.420111	1	0.994	4.4535e-16	3	AP1M1
MLST8	7.64812e-20	0.276621	1	1	4.4535e-16	3	MLST8
ARSA	7.64812e-20	0.275099	1	1	4.4535e-16	3	ARSA
SNW1	7.77149e-20	0.405497	1	1	4.52534e-16	3	SNW1
C14orf159	8.15353e-20	0.467001	1	0.997	4.7478e-16	3	C14orf159
RRBP1	8.15353e-20	0.396471	1	1	4.7478e-16	3	RRBP1
FAM63B	8.15353e-20	0.254725	1	1	4.7478e-16	3	FAM63B
MAPRE2	8.15353e-20	0.251655	1	1	4.7478e-16	3	MAPRE2
ITGAX	8.28496e-20	0.615182	1	1	4.82433e-16	3	ITGAX
VPS53	8.41848e-20	0.390889	1	1	4.90208e-16	3	VPS53
FAM26F	8.55413e-20	1.07111	1	1	4.98107e-16	3	FAM26F
ZC3H13	8.55413e-20	0.424816	1	1	4.98107e-16	3	ZC3H13
CUX1	8.69193e-20	1.04261	1	1	5.06131e-16	3	CUX1
DENND3	8.83193e-20	0.378845	1	1	5.14283e-16	3	DENND3
UTRN	8.97416e-20	0.854291	1	0.994	5.22565e-16	3	UTRN
FTH1	9.11865e-20	0.857982	1	1	5.30979e-16	3	FTH1
TIMP1	9.11865e-20	0.738195	1	1	5.30979e-16	3	TIMP1
OTULIN	9.11865e-20	0.406137	1	1	5.30979e-16	3	OTULIN
GGNBP2	9.71997e-20	0.259949	1	1	5.65994e-16	3	GGNBP2
SP140L	9.87632e-20	0.294779	1	1	5.75098e-16	3	SP140L
ZFAND5	1.01965e-19	0.958076	1	1	5.93744e-16	3	ZFAND5
C11orf21	1.0527e-19	0.464678	1	0.968	6.12986e-16	3	C11orf21
CYB5R4	1.06962e-19	0.419158	1	1	6.22837e-16	3	CYB5R4
NEDD9	1.06962e-19	0.277107	1	1	6.22837e-16	3	NEDD9
IFITM2	1.10426e-19	1.78462	1	1	6.43011e-16	3	IFITM2
GNS	1.10426e-19	0.559209	1	1	6.43011e-16	3	GNS
BCAP31	1.10426e-19	0.481556	1	1	6.43011e-16	3	BCAP31
GCH1	1.122e-19	0.767383	1	0.948	6.53339e-16	3	GCH1
CD52	1.17691e-19	1.13842	1	1	6.85316e-16	3	CD52
SUN2	1.17691e-19	0.378048	1	1	6.85316e-16	3	SUN2
GNG2	1.1958e-19	0.372286	1	1	6.96315e-16	3	GNG2
RHOB	1.21499e-19	0.803829	1	0.988	7.07488e-16	3	RHOB
RARS	1.25428e-19	0.278754	1	0.977	7.30369e-16	3	RARS
HSP90B1	1.29483e-19	0.56382	1	1	7.53981e-16	3	HSP90B1
YBX1	1.37986e-19	1.14378	1	1	8.03491e-16	3	YBX1
HIST1H1E	1.37986e-19	0.504642	1	1	8.03491e-16	3	HIST1H1E
RASA1	1.40196e-19	0.330337	1	0.988	8.16363e-16	3	RASA1
FGD4	1.42442e-19	0.58573	1	0.962	8.29438e-16	3	FGD4
ADCY7	1.44723e-19	0.379167	1	1	8.4272e-16	3	ADCY7
TSPAN14	1.5668e-19	0.380503	1	1	9.12348e-16	3	TSPAN14
NBEAL2	1.69613e-19	0.420846	1	1	9.87655e-16	3	NBEAL2
SCIMP	1.72323e-19	0.580982	1	1	1.00344e-15	3	SCIMP
MT-ATP8	1.75076e-19	1.06279	1	1	1.01947e-15	3	MT-ATP8
FGD3	1.89508e-19	0.581835	1	0.991	1.1035e-15	3	FGD3
NFKBIZ	1.89508e-19	0.505994	1	1	1.1035e-15	3	NFKBIZ
PEA15	1.95604e-19	0.270321	1	1	1.139e-15	3	PEA15
FAM65B	2.05114e-19	0.369166	1	1	1.19438e-15	3	FAM65B
LENG8	2.11706e-19	0.31554	1	1	1.23276e-15	3	LENG8
2022-09-09	2.18507e-19	1.10087	1	1	1.27237e-15	3	2022-09-09
ZFAND3	2.18507e-19	0.323866	1	1	1.27237e-15	3	ZFAND3
HMG20B	2.21988e-19	0.282269	1	0.988	1.29264e-15	3	HMG20B
U2AF2	2.25524e-19	0.340496	1	1	1.31323e-15	3	U2AF2
LILRA1	2.3647e-19	0.745278	1	0.983	1.37696e-15	3	LILRA1
FOXP1	2.47939e-19	0.452311	1	1	1.44375e-15	3	FOXP1
MDM1	2.76883e-19	0.299842	1	0.866	1.61229e-15	3	MDM1
ATM	2.81282e-19	0.274179	1	1	1.63791e-15	3	ATM
IFITM1	3.14066e-19	1.00663	1	0.983	1.82881e-15	3	IFITM1
MEF2C	3.14066e-19	0.474547	1	1	1.82881e-15	3	MEF2C
NABP1	3.24108e-19	0.286172	1	1	1.88728e-15	3	NABP1
SIGLEC9	3.29247e-19	0.318044	1	1	1.91721e-15	3	SIGLEC9
ST13	3.67545e-19	0.405138	1	1	2.14022e-15	3	ST13
PRR14L	3.67545e-19	0.330046	1	0.988	2.14022e-15	3	PRR14L
HMOX1	3.79274e-19	0.974321	1	0.985	2.20851e-15	3	HMOX1
KLF4	3.85276e-19	0.665987	1	1	2.24346e-15	3	KLF4
LNPEP	4.10239e-19	0.564675	1	0.988	2.38882e-15	3	LNPEP
MAP3K11	4.10239e-19	0.314801	1	1	2.38882e-15	3	MAP3K11
HSP90AB1	4.30003e-19	0.481901	1	1	2.5039e-15	3	HSP90AB1
AP000769.1	4.30003e-19	0.373537	1	1	2.5039e-15	3	AP000769.1
CDK9	4.95113e-19	0.263989	1	0.965	2.88305e-15	3	CDK9
EHBP1L1	5.43837e-19	0.771204	1	0.994	3.16676e-15	3	EHBP1L1
USP32	5.88036e-19	0.316948	1	0.994	3.42413e-15	3	USP32
DNASE2	5.97292e-19	0.271697	1	0.945	3.47803e-15	3	DNASE2
ATP1A1	6.06693e-19	0.552589	1	0.98	3.53277e-15	3	ATP1A1
ATP13A1	6.16239e-19	0.325566	1	0.997	3.58836e-15	3	ATP13A1
CAMK1	6.55931e-19	0.583494	1	0.977	3.81949e-15	3	CAMK1
C15orf39	6.76714e-19	0.539672	1	0.991	3.9405e-15	3	C15orf39
CHRAC1	7.31559e-19	0.425354	1	0.98	4.25987e-15	3	CHRAC1
DUS1L	7.54706e-19	0.27163	1	1	4.39466e-15	3	DUS1L
LPAR6	7.78577e-19	0.375376	1	0.997	4.53365e-15	3	LPAR6
RABGAP1L	7.9079e-19	0.608399	1	0.991	4.60477e-15	3	RABGAP1L
WSB1	8.41565e-19	0.673952	1	1	4.90043e-15	3	WSB1
DNPH1	8.68147e-19	0.416052	1	0.942	5.05522e-15	3	DNPH1
LILRB2	9.09582e-19	0.909057	1	1	5.29649e-15	3	LILRB2
BIN2	9.38284e-19	0.561252	1	1	5.46363e-15	3	BIN2
CEBPA	9.6788e-19	0.298079	1	0.997	5.63597e-15	3	CEBPA
CCM2	1.13027e-18	0.449368	1	0.977	6.58154e-15	3	CCM2
N4BP2L2	1.14792e-18	0.391469	1	1	6.68431e-15	3	N4BP2L2
RPS6KB2	1.14792e-18	0.262285	1	0.997	6.68431e-15	3	RPS6KB2
SAT1	1.29925e-18	1.50707	1	1	7.56556e-15	3	SAT1
CACYBP	1.29925e-18	0.266257	1	1	7.56556e-15	3	CACYBP
MALAT1	1.31951e-18	0.536906	1	1	7.68348e-15	3	MALAT1
MAFB	1.36095e-18	0.844049	1	0.962	7.92481e-15	3	MAFB
HLA-DQA1	1.47026e-18	0.339464	1	0.959	8.56135e-15	3	HLA-DQA1
RPP21	1.47026e-18	0.313986	1	1	8.56135e-15	3	RPP21
ATE1	1.53997e-18	0.252137	1	0.997	8.96725e-15	3	ATE1
DDX21	1.63801e-18	0.341561	1	1	9.53813e-15	3	DDX21
TTC14	1.66347e-18	0.314786	1	1	9.68637e-15	3	TTC14
POU2F2	1.82463e-18	0.824353	1	1	1.06248e-14	3	POU2F2
DDX3X	1.85295e-18	0.436336	1	1	1.07897e-14	3	DDX3X
LRRK1	1.8817e-18	0.318553	1	0.977	1.09571e-14	3	LRRK1
TRIM69	1.8817e-18	0.269794	1	0.988	1.09571e-14	3	TRIM69
G3BP1	1.97063e-18	0.282621	1	1	1.1475e-14	3	G3BP1
CD300E	2.06371e-18	0.57255	1	1	1.2017e-14	3	CD300E
CBFB	2.12816e-18	0.372484	1	1	1.23923e-14	3	CBFB
PPP4R3A	2.1946e-18	0.304232	1	1	1.27791e-14	3	PPP4R3A
PRPF40A	2.26308e-18	0.447535	1	1	1.31779e-14	3	PRPF40A
DENND5A	2.29811e-18	0.299664	1	1	1.33819e-14	3	DENND5A
CD46	2.48145e-18	0.438748	1	1	1.44495e-14	3	CD46
HK3	2.67921e-18	0.590079	1	1	1.56011e-14	3	HK3
DYNC1H1	3.3707e-18	0.346158	1	1	1.96276e-14	3	DYNC1H1
LPCAT1	3.5288e-18	0.276761	1	1	2.05482e-14	3	LPCAT1
HECA	3.58311e-18	0.290033	1	0.985	2.08645e-14	3	HECA
BOD1L1	4.23781e-18	0.256459	1	1	2.46768e-14	3	BOD1L1
IER5	4.57317e-18	0.506793	1	0.971	2.66296e-14	3	IER5
BPTF	4.78683e-18	0.448669	1	1	2.78737e-14	3	BPTF
CSTB	5.01033e-18	0.643008	1	1	2.91751e-14	3	CSTB
SARAF	5.24413e-18	0.635199	1	1	3.05365e-14	3	SARAF
AMPD2	5.32443e-18	0.498674	1	0.988	3.10041e-14	3	AMPD2
PIK3AP1	5.57268e-18	0.520548	1	0.994	3.24497e-14	3	PIK3AP1
RASGRP2	5.57268e-18	0.453867	1	1	3.24497e-14	3	RASGRP2
ABRACL	5.92154e-18	0.565317	1	1	3.44811e-14	3	ABRACL
GPI	6.68519e-18	0.289533	1	1	3.89279e-14	3	GPI
MYCBP2	7.43259e-18	0.430881	1	1	4.328e-14	3	MYCBP2
NIPBL	8.13844e-18	0.30159	1	1	4.73901e-14	3	NIPBL
HIPK3	9.1834e-18	0.350133	1	1	5.34749e-14	3	HIPK3
WARS	9.32299e-18	0.974613	1	0.977	5.42878e-14	3	WARS
PIBF1	9.75446e-18	0.251493	1	0.997	5.68002e-14	3	PIBF1
VPS35	1.05178e-17	0.351022	1	1	6.12451e-14	3	VPS35
SLC35E3	1.06774e-17	0.28404	1	0.977	6.21744e-14	3	SLC35E3
BTK	1.134e-17	0.360967	1	1	6.60329e-14	3	BTK
RNF1491	1.39949e-17	1.01163	1	0.997	8.14925e-14	3	RNF149
PLAUR	1.53125e-17	0.335039	1	1	8.91647e-14	3	PLAUR
LSM10	1.80536e-17	0.310004	1	1	1.05126e-13	3	LSM10
CALR	1.9166e-17	0.354032	1	1	1.11604e-13	3	CALR
CEBPZ	2.0346e-17	0.277228	1	1	1.18475e-13	3	CEBPZ
SECTM11	2.09626e-17	0.730495	1	0.994	1.22065e-13	3	SECTM1
VASP	2.15976e-17	0.782423	1	0.991	1.25763e-13	3	VASP
CD81	2.15976e-17	0.308733	1	0.997	1.25763e-13	3	CD81
ARHGAP4	2.9089e-17	0.509233	1	1	1.69385e-13	3	ARHGAP4
CPNE1	3.13314e-17	0.26307	1	1	1.82443e-13	3	CPNE1
DDX24	3.22753e-17	0.455265	1	0.991	1.87939e-13	3	DDX24
CMTM6	3.22753e-17	0.274585	1	1	1.87939e-13	3	CMTM6
ZMIZ1	3.74325e-17	0.405157	1	0.977	2.17969e-13	3	ZMIZ1
KLF3	5.18114e-17	0.368883	1	1	3.01698e-13	3	KLF3
SH3BGRL	5.5773e-17	0.499407	1	1	3.24766e-13	3	SH3BGRL
C20orf27	6.18255e-17	0.467328	1	0.991	3.6001e-13	3	C20orf27
CDC42EP3	6.36708e-17	0.524699	1	0.983	3.70755e-13	3	CDC42EP3
ATP2B1	7.9354e-17	0.302611	1	1	4.62078e-13	3	ATP2B1
IKZF1	9.32205e-17	0.431984	1	1	5.42823e-13	3	IKZF1
IRAK3	1.55246e-16	0.326562	1	1	9.03996e-13	3	IRAK3
DYNC1LI1	1.59819e-16	0.340142	1	0.974	9.30628e-13	3	DYNC1LI1
ENY2	1.79481e-16	0.426146	1	1	1.04512e-12	3	ENY2
HLA-DRB1	2.19785e-16	0.559661	1	1	1.27981e-12	3	HLA-DRB1
ITGB1	2.29519e-16	0.478779	1	1	1.33649e-12	3	ITGB1
C1orf162	2.32857e-16	0.632698	1	1	1.35592e-12	3	C1orf162
COX17	2.65135e-16	0.326986	1	1	1.54388e-12	3	COX17
ADRBK1	2.72887e-16	0.521827	1	1	1.58902e-12	3	ADRBK1
C5AR1	3.06188e-16	0.511222	1	0.985	1.78293e-12	3	C5AR1
IL1B	3.58602e-16	0.337311	1	0.948	2.08814e-12	3	IL1B
CYTH1	4.19837e-16	0.272921	1	1	2.44471e-12	3	CYTH1
DUSP11	4.64056e-16	0.756457	1	1	2.7022e-12	3	DUSP1
SERPINB9	4.84383e-16	0.271891	1	0.994	2.82056e-12	3	SERPINB9
BCLAF1	5.35289e-16	0.42981	1	0.997	3.11699e-12	3	BCLAF1
ANKRD13A	5.50778e-16	0.250503	1	0.997	3.20718e-12	3	ANKRD13A
NOP58	5.91459e-16	0.267986	1	1	3.44406e-12	3	NOP58
SH2B3	7.53193e-16	0.487765	1	0.968	4.38584e-12	3	SH2B3
ZNF106	7.63959e-16	0.305345	1	1	4.44853e-12	3	ZNF106
MSN	7.85948e-16	0.752718	1	1	4.57658e-12	3	MSN
COTL1	8.55725e-16	0.672214	1	1	4.98289e-12	3	COTL1
HSPA1A	8.67933e-16	0.46597	1	0.985	5.05398e-12	3	HSPA1A
ANKRD13D	9.31597e-16	0.280568	1	1	5.42469e-12	3	ANKRD13D
ZNF800	9.85822e-16	0.277849	1	1	5.74044e-12	3	ZNF800
PSME21	1.20124e-15	0.669909	1	1	6.99485e-12	3	PSME2
HNRNPA3	1.20124e-15	0.304974	1	1	6.99485e-12	3	HNRNPA3
ARHGDIA	1.27089e-15	0.47842	1	0.994	7.40041e-12	3	ARHGDIA
EIF5B	1.30719e-15	0.29145	1	1	7.61179e-12	3	EIF5B
CFD	2.07686e-15	0.59219	1	1	1.20936e-11	3	CFD
IFNGR1	3.57457e-15	0.431331	1	0.991	2.08147e-11	3	IFNGR1
ASAH1	4.46069e-15	0.667398	1	1	2.59746e-11	3	ASAH1
CD86	4.52275e-15	0.294905	1	1	2.6336e-11	3	CD86
THRAP3	5.56226e-15	0.274275	1	1	3.23891e-11	3	THRAP3
PLXNB2	6.56027e-15	0.372308	1	0.988	3.82005e-11	3	PLXNB2
IFITM31	7.12341e-15	1.39986	1	1	4.14796e-11	3	IFITM3
MAN2B1	9.75799e-15	0.360948	1	1	5.68208e-11	3	MAN2B1
MYD88	1.57049e-14	0.481867	1	0.98	9.14494e-11	3	MYD88
SELPLG	1.97628e-14	0.520697	1	0.988	1.15079e-10	3	SELPLG
PRRC2C	2.20137e-14	0.283616	1	1	1.28186e-10	3	PRRC2C
ACTB	2.35466e-14	0.452235	1	1	1.37112e-10	3	ACTB
HLA-DQB1	2.38655e-14	0.472134	1	1	1.38969e-10	3	HLA-DQB1
TMEM154	2.48481e-14	0.281182	1	1	1.4469e-10	3	TMEM154
CAP1	2.51844e-14	0.464241	1	1	1.46649e-10	3	CAP1
TSC22D3	5.04588e-14	0.492196	1	1	2.93822e-10	3	TSC22D3
ARHGEF1	5.99577e-14	0.289553	1	1	3.49134e-10	3	ARHGEF1
COX6C	7.2156e-14	0.46414	1	1	4.20164e-10	3	COX6C
FCER1G	8.56503e-14	0.705533	1	1	4.98742e-10	3	FCER1G
CNOT4	3.96855e-13	0.252268	1	0.983	2.31089e-09	3	CNOT4
NBPF14	4.56873e-13	0.30445	1	1	2.66037e-09	3	NBPF14
HLA-DRA	4.68705e-13	0.436052	1	1	2.72927e-09	3	HLA-DRA
MT2A1	5.06036e-13	0.588926	1	1	2.94665e-09	3	MT2A
SRRM1	6.36425e-13	0.284592	1	1	3.7059e-09	3	SRRM1
MIF	8.51855e-13	0.312101	1	1	4.96035e-09	3	MIF
UCP2	1.18217e-12	0.515218	1	1	6.88379e-09	3	UCP2
MT-CO1	1.18217e-12	0.403848	1	1	6.88379e-09	3	MT-CO1
VAMP5	1.53814e-12	0.306561	1	0.994	8.95656e-09	3	VAMP5
ZEB2	1.83185e-12	0.411491	1	1	1.06668e-08	3	ZEB2
PFN1	4.351e-12	0.500779	1	1	2.53359e-08	3	PFN1
STK38	5.62437e-12	0.269256	1	0.991	3.27507e-08	3	STK38
HLA-DRB5	6.20005e-12	0.407868	1	1	3.61029e-08	3	HLA-DRB5
SHISA51	8.1962e-12	0.316098	1	1	4.77264e-08	3	SHISA5
NAMPT1	1.19102e-11	0.504288	1	0.994	6.9353e-08	3	NAMPT
IFIT21	1.27994e-11	0.321828	1	0.965	7.45311e-08	3	IFIT2
TNFSF10	2.0876e-11	0.528275	1	0.991	1.21561e-07	3	TNFSF10
IGSF6	3.59293e-11	0.367205	1	1	2.09216e-07	3	IGSF6
C19orf38	5.79877e-11	0.312038	1	1	3.37662e-07	3	C19orf38
NCL	5.86651e-11	0.326524	1	1	3.41607e-07	3	NCL
PSMB9	1.22604e-10	0.498102	1	0.988	7.13921e-07	3	PSMB9
DUSP61	1.59319e-10	0.621883	1	0.997	9.27716e-07	3	DUSP6
LINC009361	3.58119e-10	0.255549	1	1	2.08533e-06	3	LINC00936
ATP6V0C	4.62379e-10	0.501299	1	0.991	2.69243e-06	3	ATP6V0C
SMCHD11	6.64912e-08	0.328999	1	1	0.000387178	3	SMCHD1
PLEKHO11	7.25292e-08	0.307389	1	1	0.000422337	3	PLEKHO1
EEF1B2	1.14842e-07	0.375174	1	1	0.000668726	3	EEF1B2
ZFP36	2.07792e-07	0.398998	1	1	0.00120997	3	ZFP36
SLC25A5	6.45392e-07	0.297777	1	0.997	0.00375811	3	SLC25A5
SLC25A6	1.23166e-06	0.383493	1	1	0.00717197	3	SLC25A6
SP1101	2.65204e-06	0.275236	1	0.991	0.0154428	3	SP110
MARCKS1	1.93043e-05	0.283296	1	0.985	0.112409	3	MARCKS
PPIA	0.000314372	0.273195	1	1	1	3	PPIA
