# Supplementary material for: Single-cell analyses reveal the therapeutic effects of ATHENA and its mechanism in a rhabdomyosarcoma patient
Source: Front Oncol. 2022 Nov 29;12:1039145. doi: 10.3389/fonc.2022.1039145 (PMC9745782; doi:10.3389/fonc.2022.1039145)
Supplement: Supplementary file 10 [file DataSheet_2.xlsx]

## Sheet: GSEA  scSTAR-C1 (CD8+T)
Supplementary information 2: GO terms in scSTAR-C1 (CD8+T)
Overlap Results
Collection(s):	GO:BP
# overlaps shown:	10
# genesets in collections:	7658
# genes in comparison (n):	97
# genes in universe (N):	40786
Gene Set Name	# Genes in Gene Set (K)	Description	# Genes in Overlap (k)	k/K	p-value	FDR q-value
GOBP_IMMUNE_RESPONSE	1882	Any immune system process that functions in the calibrated response of an organism to a potential internal or invasive threat. [GO_REF:0000022, GOC:add]	27	0.0143	2.28e-14	1.75e-10
GOBP_BIOLOGICAL_PROCESS_INVOLVED_IN_INTERSPECIES_INTERACTION_BETWEEN_ORGANISMS	1649	Any process evolved to enable an interaction with an organism of a different species. [GOC:cc]	22	0.0133	3.64e-11	1.4e-07
GOBP_DEFENSE_RESPONSE	1739	Reactions, triggered in response to the presence of a foreign body or the occurrence of an injury, which result in restriction of damage to the organism attacked or prevention/recovery from the infection caused by the attack. [GOC:go_curators]	22	0.0127	1e-10	2.56e-07
GOBP_ADAPTIVE_IMMUNE_RESPONSE	719	An immune response mediated by cells expressing specific receptors for antigen produced through a somatic diversification process, and allowing for an enhanced secondary response to subsequent exposures to the same antigen (immunological memory). [GO_REF:0000022, GOC:add, ISBN:0781735149]	15	0.0209	1.74e-10	3.33e-07
GOBP_CYTOSKELETON_ORGANIZATION	1468	A process that is carried out at the cellular level which results in the assembly, arrangement of constituent parts, or disassembly of cytoskeletal structures. [GOC:dph, GOC:jl, GOC:mah]	20	0.0136	2.27e-10	3.48e-07
GOBP_REGULATION_OF_CYTOSKELETON_ORGANIZATION	526	Any process that modulates the frequency, rate or extent of the formation, arrangement of constituent parts, or disassembly of cytoskeletal structures. [GOC:ai]	12	0.0228	4.94e-09	6.3e-06
GOBP_DEFENSE_RESPONSE_TO_OTHER_ORGANISM	1116	Reactions triggered in response to the presence of another organism that act to protect the cell or organism from damage caused by that organism. [GOC:dos]	16	0.0143	8.83e-09	9.66e-06
GOBP_REGULATION_OF_ACTIN_FILAMENT_BASED_PROCESS	392	Any process that modulates the frequency, rate or extent of any cellular process that depends upon or alters the actin cytoskeleton. [GOC:mah]	10	0.0255	3.59e-08	3.44e-05
GOBP_REGULATION_OF_RESPONSE_TO_EXTERNAL_STIMULUS	978	Any process that modulates the frequency, rate or extent of a response to an external stimulus. [GOC:mah]	14	0.0143	8.38e-08	7.13e-05
GOBP_POSITIVE_REGULATION_OF_RESPONSE_TO_EXTERNAL_STIMULUS	441	Any process that activates, maintains or increases the rate of a response to an external stimulus. [GOC:mah]	10	0.0227	1.07e-07	8.22e-05
Gene/Gene Set Overlap Matrix
Entrez Gene Id	Gene Symbol	Gene Description	GOBP_IMMUNE_RESPONSE	GOBP_BIOLOGICAL_PROCESS_INVOLVED_IN_INTERSPECIES_INTERACTION_BETWEEN_ORGANISMS	GOBP_DEFENSE_RESPONSE	GOBP_ADAPTIVE_IMMUNE_RESPONSE	GOBP_CYTOSKELETON_ORGANIZATION	GOBP_REGULATION_OF_CYTOSKELETON_ORGANIZATION	GOBP_DEFENSE_RESPONSE_TO_OTHER_ORGANISM	GOBP_REGULATION_OF_ACTIN_FILAMENT_BASED_PROCESS	GOBP_REGULATION_OF_RESPONSE_TO_EXTERNAL_STIMULUS	GOBP_POSITIVE_REGULATION_OF_RESPONSE_TO_EXTERNAL_STIMULUS
3458	IFNG	interferon gamma [Source:HGNC Symbol;Acc:HGNC:5438]	GOBP_IMMUNE_RESPONSE	GOBP_BIOLOGICAL_PROCESS_INVOLVED_IN_INTERSPECIES_INTERACTION_BETWEEN_ORGANISMS	GOBP_DEFENSE_RESPONSE	GOBP_ADAPTIVE_IMMUNE_RESPONSE			GOBP_DEFENSE_RESPONSE_TO_OTHER_ORGANISM		GOBP_REGULATION_OF_RESPONSE_TO_EXTERNAL_STIMULUS	GOBP_POSITIVE_REGULATION_OF_RESPONSE_TO_EXTERNAL_STIMULUS
84868	HAVCR2	hepatitis A virus cellular receptor 2 [Source:HGNC Symbol;Acc:HGNC:18437]	GOBP_IMMUNE_RESPONSE	GOBP_BIOLOGICAL_PROCESS_INVOLVED_IN_INTERSPECIES_INTERACTION_BETWEEN_ORGANISMS	GOBP_DEFENSE_RESPONSE	GOBP_ADAPTIVE_IMMUNE_RESPONSE			GOBP_DEFENSE_RESPONSE_TO_OTHER_ORGANISM		GOBP_REGULATION_OF_RESPONSE_TO_EXTERNAL_STIMULUS	GOBP_POSITIVE_REGULATION_OF_RESPONSE_TO_EXTERNAL_STIMULUS
3902	LAG3	lymphocyte activating 3 [Source:HGNC Symbol;Acc:HGNC:6476]	GOBP_IMMUNE_RESPONSE	GOBP_BIOLOGICAL_PROCESS_INVOLVED_IN_INTERSPECIES_INTERACTION_BETWEEN_ORGANISMS	GOBP_DEFENSE_RESPONSE	GOBP_ADAPTIVE_IMMUNE_RESPONSE			GOBP_DEFENSE_RESPONSE_TO_OTHER_ORGANISM		GOBP_REGULATION_OF_RESPONSE_TO_EXTERNAL_STIMULUS	GOBP_POSITIVE_REGULATION_OF_RESPONSE_TO_EXTERNAL_STIMULUS
639	PRDM1	PR/SET domain 1 [Source:HGNC Symbol;Acc:HGNC:9346]	GOBP_IMMUNE_RESPONSE	GOBP_BIOLOGICAL_PROCESS_INVOLVED_IN_INTERSPECIES_INTERACTION_BETWEEN_ORGANISMS	GOBP_DEFENSE_RESPONSE	GOBP_ADAPTIVE_IMMUNE_RESPONSE			GOBP_DEFENSE_RESPONSE_TO_OTHER_ORGANISM
10538	BATF	basic leucine zipper ATF-like transcription factor [Source:HGNC Symbol;Acc:HGNC:958]	GOBP_IMMUNE_RESPONSE	GOBP_BIOLOGICAL_PROCESS_INVOLVED_IN_INTERSPECIES_INTERACTION_BETWEEN_ORGANISMS	GOBP_DEFENSE_RESPONSE	GOBP_ADAPTIVE_IMMUNE_RESPONSE			GOBP_DEFENSE_RESPONSE_TO_OTHER_ORGANISM
71	ACTG1	actin gamma 1 [Source:HGNC Symbol;Acc:HGNC:144]	GOBP_IMMUNE_RESPONSE	GOBP_BIOLOGICAL_PROCESS_INVOLVED_IN_INTERSPECIES_INTERACTION_BETWEEN_ORGANISMS	GOBP_DEFENSE_RESPONSE		GOBP_CYTOSKELETON_ORGANIZATION	GOBP_REGULATION_OF_CYTOSKELETON_ORGANIZATION	GOBP_DEFENSE_RESPONSE_TO_OTHER_ORGANISM	GOBP_REGULATION_OF_ACTIN_FILAMENT_BASED_PROCESS
6280	S100A9	S100 calcium binding protein A9 [Source:HGNC Symbol;Acc:HGNC:10499]	GOBP_IMMUNE_RESPONSE	GOBP_BIOLOGICAL_PROCESS_INVOLVED_IN_INTERSPECIES_INTERACTION_BETWEEN_ORGANISMS	GOBP_DEFENSE_RESPONSE		GOBP_CYTOSKELETON_ORGANIZATION	GOBP_REGULATION_OF_CYTOSKELETON_ORGANIZATION	GOBP_DEFENSE_RESPONSE_TO_OTHER_ORGANISM		GOBP_REGULATION_OF_RESPONSE_TO_EXTERNAL_STIMULUS	GOBP_POSITIVE_REGULATION_OF_RESPONSE_TO_EXTERNAL_STIMULUS
6279	S100A8	S100 calcium binding protein A8 [Source:HGNC Symbol;Acc:HGNC:10498]	GOBP_IMMUNE_RESPONSE	GOBP_BIOLOGICAL_PROCESS_INVOLVED_IN_INTERSPECIES_INTERACTION_BETWEEN_ORGANISMS	GOBP_DEFENSE_RESPONSE		GOBP_CYTOSKELETON_ORGANIZATION	GOBP_REGULATION_OF_CYTOSKELETON_ORGANIZATION	GOBP_DEFENSE_RESPONSE_TO_OTHER_ORGANISM		GOBP_REGULATION_OF_RESPONSE_TO_EXTERNAL_STIMULUS	GOBP_POSITIVE_REGULATION_OF_RESPONSE_TO_EXTERNAL_STIMULUS
7791	ZYX	zyxin [Source:HGNC Symbol;Acc:HGNC:13200]	GOBP_IMMUNE_RESPONSE	GOBP_BIOLOGICAL_PROCESS_INVOLVED_IN_INTERSPECIES_INTERACTION_BETWEEN_ORGANISMS	GOBP_DEFENSE_RESPONSE		GOBP_CYTOSKELETON_ORGANIZATION		GOBP_DEFENSE_RESPONSE_TO_OTHER_ORGANISM		GOBP_REGULATION_OF_RESPONSE_TO_EXTERNAL_STIMULUS
10383	TUBB4B	tubulin beta 4B class IVb [Source:HGNC Symbol;Acc:HGNC:20771]	GOBP_IMMUNE_RESPONSE	GOBP_BIOLOGICAL_PROCESS_INVOLVED_IN_INTERSPECIES_INTERACTION_BETWEEN_ORGANISMS	GOBP_DEFENSE_RESPONSE		GOBP_CYTOSKELETON_ORGANIZATION		GOBP_DEFENSE_RESPONSE_TO_OTHER_ORGANISM
8638	OASL	2'-5'-oligoadenylate synthetase like [Source:HGNC Symbol;Acc:HGNC:8090]	GOBP_IMMUNE_RESPONSE	GOBP_BIOLOGICAL_PROCESS_INVOLVED_IN_INTERSPECIES_INTERACTION_BETWEEN_ORGANISMS	GOBP_DEFENSE_RESPONSE				GOBP_DEFENSE_RESPONSE_TO_OTHER_ORGANISM		GOBP_REGULATION_OF_RESPONSE_TO_EXTERNAL_STIMULUS	GOBP_POSITIVE_REGULATION_OF_RESPONSE_TO_EXTERNAL_STIMULUS
10875	FGL2	fibrinogen like 2 [Source:HGNC Symbol;Acc:HGNC:3696]	GOBP_IMMUNE_RESPONSE	GOBP_BIOLOGICAL_PROCESS_INVOLVED_IN_INTERSPECIES_INTERACTION_BETWEEN_ORGANISMS	GOBP_DEFENSE_RESPONSE				GOBP_DEFENSE_RESPONSE_TO_OTHER_ORGANISM		GOBP_REGULATION_OF_RESPONSE_TO_EXTERNAL_STIMULUS
2000	ELF4	E74 like ETS transcription factor 4 [Source:HGNC Symbol;Acc:HGNC:3319]	GOBP_IMMUNE_RESPONSE	GOBP_BIOLOGICAL_PROCESS_INVOLVED_IN_INTERSPECIES_INTERACTION_BETWEEN_ORGANISMS	GOBP_DEFENSE_RESPONSE				GOBP_DEFENSE_RESPONSE_TO_OTHER_ORGANISM
28657	TRAV26-1	T cell receptor alpha variable 26-1 [Source:HGNC Symbol;Acc:HGNC:12123]	GOBP_IMMUNE_RESPONSE	GOBP_BIOLOGICAL_PROCESS_INVOLVED_IN_INTERSPECIES_INTERACTION_BETWEEN_ORGANISMS		GOBP_ADAPTIVE_IMMUNE_RESPONSE
28692	TRAV1-2	T cell receptor alpha variable 1-2 [Source:HGNC Symbol;Acc:HGNC:12102]	GOBP_IMMUNE_RESPONSE	GOBP_BIOLOGICAL_PROCESS_INVOLVED_IN_INTERSPECIES_INTERACTION_BETWEEN_ORGANISMS		GOBP_ADAPTIVE_IMMUNE_RESPONSE
3001	GZMA	granzyme A [Source:HGNC Symbol;Acc:HGNC:4708]	GOBP_IMMUNE_RESPONSE	GOBP_BIOLOGICAL_PROCESS_INVOLVED_IN_INTERSPECIES_INTERACTION_BETWEEN_ORGANISMS
1075	CTSC	cathepsin C [Source:HGNC Symbol;Acc:HGNC:2528]	GOBP_IMMUNE_RESPONSE		GOBP_DEFENSE_RESPONSE	GOBP_ADAPTIVE_IMMUNE_RESPONSE					GOBP_REGULATION_OF_RESPONSE_TO_EXTERNAL_STIMULUS	GOBP_POSITIVE_REGULATION_OF_RESPONSE_TO_EXTERNAL_STIMULUS
1241	LTB4R	leukotriene B4 receptor [Source:HGNC Symbol;Acc:HGNC:6713]	GOBP_IMMUNE_RESPONSE		GOBP_DEFENSE_RESPONSE
3115	HLA-DPB1	major histocompatibility complex, class II, DP beta 1 [Source:HGNC Symbol;Acc:HGNC:4940]	GOBP_IMMUNE_RESPONSE			GOBP_ADAPTIVE_IMMUNE_RESPONSE
925	CD8A	CD8a molecule [Source:HGNC Symbol;Acc:HGNC:1706]	GOBP_IMMUNE_RESPONSE			GOBP_ADAPTIVE_IMMUNE_RESPONSE
23108	RAP1GAP2	RAP1 GTPase activating protein 2 [Source:HGNC Symbol;Acc:HGNC:29176]	GOBP_IMMUNE_RESPONSE			GOBP_ADAPTIVE_IMMUNE_RESPONSE
28669	TRAV14DV4	T cell receptor alpha variable 14/delta variable 4 [Source:HGNC Symbol;Acc:HGNC:12110]	GOBP_IMMUNE_RESPONSE			GOBP_ADAPTIVE_IMMUNE_RESPONSE
28574	TRBV13	T cell receptor beta variable 13 [Source:HGNC Symbol;Acc:HGNC:12188]	GOBP_IMMUNE_RESPONSE			GOBP_ADAPTIVE_IMMUNE_RESPONSE
28589	TRBV7-9	T cell receptor beta variable 7-9 [Source:HGNC Symbol;Acc:HGNC:12243]	GOBP_IMMUNE_RESPONSE			GOBP_ADAPTIVE_IMMUNE_RESPONSE
28620	TRBV2	T cell receptor beta variable 2 [Source:HGNC Symbol;Acc:HGNC:12195]	GOBP_IMMUNE_RESPONSE			GOBP_ADAPTIVE_IMMUNE_RESPONSE
4783	NFIL3	nuclear factor, interleukin 3 regulated [Source:HGNC Symbol;Acc:HGNC:7787]	GOBP_IMMUNE_RESPONSE
7049	TGFBR3	transforming growth factor beta receptor 3 [Source:HGNC Symbol;Acc:HGNC:11774]	GOBP_IMMUNE_RESPONSE
23406	COTL1	coactosin like F-actin binding protein 1 [Source:HGNC Symbol;Acc:HGNC:18304]		GOBP_BIOLOGICAL_PROCESS_INVOLVED_IN_INTERSPECIES_INTERACTION_BETWEEN_ORGANISMS	GOBP_DEFENSE_RESPONSE		GOBP_CYTOSKELETON_ORGANIZATION	GOBP_REGULATION_OF_CYTOSKELETON_ORGANIZATION	GOBP_DEFENSE_RESPONSE_TO_OTHER_ORGANISM	GOBP_REGULATION_OF_ACTIN_FILAMENT_BASED_PROCESS
7132	TNFRSF1A	TNF receptor superfamily member 1A [Source:HGNC Symbol;Acc:HGNC:11916]		GOBP_BIOLOGICAL_PROCESS_INVOLVED_IN_INTERSPECIES_INTERACTION_BETWEEN_ORGANISMS	GOBP_DEFENSE_RESPONSE				GOBP_DEFENSE_RESPONSE_TO_OTHER_ORGANISM		GOBP_REGULATION_OF_RESPONSE_TO_EXTERNAL_STIMULUS	GOBP_POSITIVE_REGULATION_OF_RESPONSE_TO_EXTERNAL_STIMULUS
197259	MLKL	mixed lineage kinase domain like pseudokinase [Source:HGNC Symbol;Acc:HGNC:26617]		GOBP_BIOLOGICAL_PROCESS_INVOLVED_IN_INTERSPECIES_INTERACTION_BETWEEN_ORGANISMS	GOBP_DEFENSE_RESPONSE				GOBP_DEFENSE_RESPONSE_TO_OTHER_ORGANISM
2950	GSTP1	glutathione S-transferase pi 1 [Source:HGNC Symbol;Acc:HGNC:4638]		GOBP_BIOLOGICAL_PROCESS_INVOLVED_IN_INTERSPECIES_INTERACTION_BETWEEN_ORGANISMS	GOBP_DEFENSE_RESPONSE						GOBP_REGULATION_OF_RESPONSE_TO_EXTERNAL_STIMULUS
51763	INPP5K	inositol polyphosphate-5-phosphatase K [Source:HGNC Symbol;Acc:HGNC:33882]		GOBP_BIOLOGICAL_PROCESS_INVOLVED_IN_INTERSPECIES_INTERACTION_BETWEEN_ORGANISMS			GOBP_CYTOSKELETON_ORGANIZATION	GOBP_REGULATION_OF_CYTOSKELETON_ORGANIZATION		GOBP_REGULATION_OF_ACTIN_FILAMENT_BASED_PROCESS
3925	STMN1	stathmin 1 [Source:HGNC Symbol;Acc:HGNC:6510]		GOBP_BIOLOGICAL_PROCESS_INVOLVED_IN_INTERSPECIES_INTERACTION_BETWEEN_ORGANISMS			GOBP_CYTOSKELETON_ORGANIZATION	GOBP_REGULATION_OF_CYTOSKELETON_ORGANIZATION		GOBP_REGULATION_OF_ACTIN_FILAMENT_BASED_PROCESS
51225	ABI3	ABI family member 3 [Source:HGNC Symbol;Acc:HGNC:29859]			GOBP_DEFENSE_RESPONSE		GOBP_CYTOSKELETON_ORGANIZATION	GOBP_REGULATION_OF_CYTOSKELETON_ORGANIZATION		GOBP_REGULATION_OF_ACTIN_FILAMENT_BASED_PROCESS
241	ALOX5AP	arachidonate 5-lipoxygenase activating protein [Source:HGNC Symbol;Acc:HGNC:436]			GOBP_DEFENSE_RESPONSE						GOBP_REGULATION_OF_RESPONSE_TO_EXTERNAL_STIMULUS	GOBP_POSITIVE_REGULATION_OF_RESPONSE_TO_EXTERNAL_STIMULUS
60675	PROK2	prokineticin 2 [Source:HGNC Symbol;Acc:HGNC:18455]			GOBP_DEFENSE_RESPONSE
5159	PDGFRB	platelet derived growth factor receptor beta [Source:HGNC Symbol;Acc:HGNC:8804]					GOBP_CYTOSKELETON_ORGANIZATION	GOBP_REGULATION_OF_CYTOSKELETON_ORGANIZATION		GOBP_REGULATION_OF_ACTIN_FILAMENT_BASED_PROCESS	GOBP_REGULATION_OF_RESPONSE_TO_EXTERNAL_STIMULUS	GOBP_POSITIVE_REGULATION_OF_RESPONSE_TO_EXTERNAL_STIMULUS
57175	CORO1B	coronin 1B [Source:HGNC Symbol;Acc:HGNC:2253]					GOBP_CYTOSKELETON_ORGANIZATION	GOBP_REGULATION_OF_CYTOSKELETON_ORGANIZATION		GOBP_REGULATION_OF_ACTIN_FILAMENT_BASED_PROCESS	GOBP_REGULATION_OF_RESPONSE_TO_EXTERNAL_STIMULUS
5341	PLEK	pleckstrin [Source:HGNC Symbol;Acc:HGNC:9070]					GOBP_CYTOSKELETON_ORGANIZATION	GOBP_REGULATION_OF_CYTOSKELETON_ORGANIZATION		GOBP_REGULATION_OF_ACTIN_FILAMENT_BASED_PROCESS
9788	MTSS1	MTSS I-BAR domain containing 1 [Source:HGNC Symbol;Acc:HGNC:20443]					GOBP_CYTOSKELETON_ORGANIZATION	GOBP_REGULATION_OF_CYTOSKELETON_ORGANIZATION		GOBP_REGULATION_OF_ACTIN_FILAMENT_BASED_PROCESS
81873	ARPC5L	actin related protein 2/3 complex subunit 5 like [Source:HGNC Symbol;Acc:HGNC:23366]					GOBP_CYTOSKELETON_ORGANIZATION	GOBP_REGULATION_OF_CYTOSKELETON_ORGANIZATION		GOBP_REGULATION_OF_ACTIN_FILAMENT_BASED_PROCESS
124602	KIF19	kinesin family member 19 [Source:HGNC Symbol;Acc:HGNC:26735]					GOBP_CYTOSKELETON_ORGANIZATION
51761	ATP8A2	ATPase phospholipid transporting 8A2 [Source:HGNC Symbol;Acc:HGNC:13533]					GOBP_CYTOSKELETON_ORGANIZATION
5116	PCNT	pericentrin [Source:HGNC Symbol;Acc:HGNC:16068]					GOBP_CYTOSKELETON_ORGANIZATION
10376	TUBA1B	tubulin alpha 1b [Source:HGNC Symbol;Acc:HGNC:18809]					GOBP_CYTOSKELETON_ORGANIZATION
165186	TOGARAM2	TOG array regulator of axonemal microtubules 2 [Source:HGNC Symbol;Acc:HGNC:33715]					GOBP_CYTOSKELETON_ORGANIZATION
158135	TTLL11	tubulin tyrosine ligase like 11 [Source:HGNC Symbol;Acc:HGNC:18113]					GOBP_CYTOSKELETON_ORGANIZATION
23127	COLGALT2	collagen beta(1-O)galactosyltransferase 2 [Source:HGNC Symbol;Acc:HGNC:16790]
4502	MT2A	metallothionein 2A [Source:HGNC Symbol;Acc:HGNC:7406]
4493	MT1E	metallothionein 1E [Source:HGNC Symbol;Acc:HGNC:7397]
3631	INPP4A	inositol polyphosphate-4-phosphatase type I A [Source:HGNC Symbol;Acc:HGNC:6074]
23399	CTDNEP1	CTD nuclear envelope phosphatase 1 [Source:HGNC Symbol;Acc:HGNC:19085]
29103	DNAJC15	DnaJ heat shock protein family (Hsp40) member C15 [Source:HGNC Symbol;Acc:HGNC:20325]
5051	PAFAH2	platelet activating factor acetylhydrolase 2 [Source:HGNC Symbol;Acc:HGNC:8579]
6342	SCP2	sterol carrier protein 2 [Source:HGNC Symbol;Acc:HGNC:10606]
51280	GOLM1	golgi membrane protein 1 [Source:HGNC Symbol;Acc:HGNC:15451]
221895	JAZF1	JAZF zinc finger 1 [Source:HGNC Symbol;Acc:HGNC:28917]
5797	PTPRM	protein tyrosine phosphatase receptor type M [Source:HGNC Symbol;Acc:HGNC:9675]
26469	PTPN18	protein tyrosine phosphatase non-receptor type 18 [Source:HGNC Symbol;Acc:HGNC:9649]
6285	S100B	S100 calcium binding protein B [Source:HGNC Symbol;Acc:HGNC:10500]
59352	LGR6	leucine rich repeat containing G protein-coupled receptor 6 [Source:HGNC Symbol;Acc:HGNC:19719]
55112	DYNC2I1	dynein 2 intermediate chain 1 [Source:HGNC Symbol;Acc:HGNC:21862]
54865	GPATCH4	G-patch domain containing 4 [Source:HGNC Symbol;Acc:HGNC:25982]
10641	NPRL2	NPR2 like, GATOR1 complex subunit [Source:HGNC Symbol;Acc:HGNC:24969]
54587	MXRA8	matrix remodeling associated 8 [Source:HGNC Symbol;Acc:HGNC:7542]
6001	RGS10	regulator of G protein signaling 10 [Source:HGNC Symbol;Acc:HGNC:9992]
10140	TOB1	transducer of ERBB2, 1 [Source:HGNC Symbol;Acc:HGNC:11979]
894	CCND2	cyclin D2 [Source:HGNC Symbol;Acc:HGNC:1583]
55861	DBNDD2	dysbindin domain containing 2 [Source:HGNC Symbol;Acc:HGNC:15881]
56648	EIF5A2	eukaryotic translation initiation factor 5A2 [Source:HGNC Symbol;Acc:HGNC:3301]
54931	TRMT10C	tRNA methyltransferase 10C, mitochondrial RNase P subunit [Source:HGNC Symbol;Acc:HGNC:26022]
93589	CACNA2D4	calcium voltage-gated channel auxiliary subunit alpha2delta 4 [Source:HGNC Symbol;Acc:HGNC:20202]
388228	SBK1	SH3 domain binding kinase 1 [Source:HGNC Symbol;Acc:HGNC:17699]
5763	PTMS	parathymosin [Source:HGNC Symbol;Acc:HGNC:9629]
3418	IDH2	isocitrate dehydrogenase (NADP(+)) 2 [Source:HGNC Symbol;Acc:HGNC:5383]
9022	CLIC3	chloride intracellular channel 3 [Source:HGNC Symbol;Acc:HGNC:2064]
2774	GNAL	G protein subunit alpha L [Source:HGNC Symbol;Acc:HGNC:4388]
81926	ABHD17A	abhydrolase domain containing 17A, depalmitoylase [Source:HGNC Symbol;Acc:HGNC:28756]
55027	HEATR3	HEAT repeat containing 3 [Source:HGNC Symbol;Acc:HGNC:26087]
113178	SCAMP4	secretory carrier membrane protein 4 [Source:HGNC Symbol;Acc:HGNC:30385]
93611	FBXO44	F-box protein 44 [Source:HGNC Symbol;Acc:HGNC:24847]
5685	PSMA4	proteasome 20S subunit alpha 4 [Source:HGNC Symbol;Acc:HGNC:9533]
283989	TSEN54	tRNA splicing endonuclease subunit 54 [Source:HGNC Symbol;Acc:HGNC:27561]
79005	SCNM1	sodium channel modifier 1 [Source:HGNC Symbol;Acc:HGNC:23136]
51634	RBMX2	RNA binding motif protein X-linked 2 [Source:HGNC Symbol;Acc:HGNC:24282]
284106	CISD3	CDGSH iron sulfur domain 3 [Source:HGNC Symbol;Acc:HGNC:27578]
6924	ELOA	elongin A [Source:HGNC Symbol;Acc:HGNC:11620]
100873962	LINC00278	long intergenic non-protein coding RNA 278 [Source:HGNC Symbol;Acc:HGNC:38712]
10827	FAM114A2	family with sequence similarity 114 member A2 [Source:HGNC Symbol;Acc:HGNC:1333]
116211	TM4SF19	transmembrane 4 L six family member 19 [Source:HGNC Symbol;Acc:HGNC:25167]
158248	TTC16	tetratricopeptide repeat domain 16 [Source:HGNC Symbol;Acc:HGNC:26536]
541471	MIR4435-2HG	MIR4435-2 host gene [Source:HGNC Symbol;Acc:HGNC:35163]
54925	ZSCAN32	zinc finger and SCAN domain containing 32 [Source:HGNC Symbol;Acc:HGNC:20812]
64420	SUSD1	sushi domain containing 1 [Source:HGNC Symbol;Acc:HGNC:25413]
79180	EFHD2	EF-hand domain family member D2 [Source:HGNC Symbol;Acc:HGNC:28670]
81563	C1orf21	chromosome 1 open reading frame 21 [Source:HGNC Symbol;Acc:HGNC:15494]
92922	CCDC102A	coiled-coil domain containing 102A [Source:HGNC Symbol;Acc:HGNC:28097]

## Sheet: GSEA scSTAR-C2 (CD8+T)
Supplementary information 2: GO terms in scSTAR-C2 (CD8+T)
Overlap Results
Collection(s):	GO:BP
# overlaps shown:	2
# genesets in collections:	7658
# genes in comparison (n):	86
# genes in universe (N):	40786
Gene Set Name	# Genes in Gene Set (K)	Description	# Genes in Overlap (k)	k/K	p-value	FDR q-value
GOBP_IMMUNE_RESPONSE	1882	Any immune system process that functions in the calibrated response of an organism to a potential internal or invasive threat. [GO_REF:0000022, GOC:add]	20	0.0106	1.7e-09	1.3e-05
GOBP_ADAPTIVE_IMMUNE_RESPONSE	719	An immune response mediated by cells expressing specific receptors for antigen produced through a somatic diversification process, and allowing for an enhanced secondary response to subsequent exposures to the same antigen (immunological memory). [GO_REF:0000022, GOC:add, ISBN:0781735149]	13	0.0181	3.81e-09	1.46e-05
Gene/Gene Set Overlap Matrix
Entrez Gene Id	Gene Symbol	Gene Description	GOBP_IMMUNE_RESPONSE	GOBP_ADAPTIVE_IMMUNE_RESPONSE
30009	TBX21	T-box transcription factor 21 [Source:HGNC Symbol;Acc:HGNC:11599]	GOBP_IMMUNE_RESPONSE	GOBP_ADAPTIVE_IMMUNE_RESPONSE
84174	SLA2	Src like adaptor 2 [Source:HGNC Symbol;Acc:HGNC:17329]	GOBP_IMMUNE_RESPONSE	GOBP_ADAPTIVE_IMMUNE_RESPONSE
60468	BACH2	BTB domain and CNC homolog 2 [Source:HGNC Symbol;Acc:HGNC:14078]	GOBP_IMMUNE_RESPONSE	GOBP_ADAPTIVE_IMMUNE_RESPONSE
57823	SLAMF7	SLAM family member 7 [Source:HGNC Symbol;Acc:HGNC:21394]	GOBP_IMMUNE_RESPONSE	GOBP_ADAPTIVE_IMMUNE_RESPONSE
925	CD8A	CD8a molecule [Source:HGNC Symbol;Acc:HGNC:1706]	GOBP_IMMUNE_RESPONSE	GOBP_ADAPTIVE_IMMUNE_RESPONSE
28913	IGKV3-15	immunoglobulin kappa variable 3-15 [Source:HGNC Symbol;Acc:HGNC:5816]	GOBP_IMMUNE_RESPONSE	GOBP_ADAPTIVE_IMMUNE_RESPONSE
28935	IGKV1-27	immunoglobulin kappa variable 1-27 [Source:HGNC Symbol;Acc:HGNC:5735]	GOBP_IMMUNE_RESPONSE	GOBP_ADAPTIVE_IMMUNE_RESPONSE
28940	IGKV1-12	immunoglobulin kappa variable 1-12 [Source:HGNC Symbol;Acc:HGNC:5730]	GOBP_IMMUNE_RESPONSE	GOBP_ADAPTIVE_IMMUNE_RESPONSE
28642	TRAV39	T cell receptor alpha variable 39 [Source:HGNC Symbol;Acc:HGNC:12139]	GOBP_IMMUNE_RESPONSE	GOBP_ADAPTIVE_IMMUNE_RESPONSE
28689	TRAV4	T cell receptor alpha variable 4 [Source:HGNC Symbol;Acc:HGNC:12140]	GOBP_IMMUNE_RESPONSE	GOBP_ADAPTIVE_IMMUNE_RESPONSE
28562	TRBV25-1	T cell receptor beta variable 25-1 [Source:HGNC Symbol;Acc:HGNC:12205]	GOBP_IMMUNE_RESPONSE	GOBP_ADAPTIVE_IMMUNE_RESPONSE
28576	TRBV12-4	T cell receptor beta variable 12-4 [Source:HGNC Symbol;Acc:HGNC:12186]	GOBP_IMMUNE_RESPONSE	GOBP_ADAPTIVE_IMMUNE_RESPONSE
28674	TRAV12-1	T cell receptor alpha variable 12-1 [Source:HGNC Symbol;Acc:HGNC:12105]	GOBP_IMMUNE_RESPONSE	GOBP_ADAPTIVE_IMMUNE_RESPONSE
2268	FGR	FGR proto-oncogene, Src family tyrosine kinase [Source:HGNC Symbol;Acc:HGNC:3697]	GOBP_IMMUNE_RESPONSE
7049	TGFBR3	transforming growth factor beta receptor 3 [Source:HGNC Symbol;Acc:HGNC:11774]	GOBP_IMMUNE_RESPONSE
3579	CXCR2	C-X-C motif chemokine receptor 2 [Source:HGNC Symbol;Acc:HGNC:6027]	GOBP_IMMUNE_RESPONSE
356	FASLG	Fas ligand [Source:HGNC Symbol;Acc:HGNC:11936]	GOBP_IMMUNE_RESPONSE
2672	GFI1	growth factor independent 1 transcriptional repressor [Source:HGNC Symbol;Acc:HGNC:4237]	GOBP_IMMUNE_RESPONSE
10087	CERT1	ceramide transporter 1 [Source:HGNC Symbol;Acc:HGNC:2205]	GOBP_IMMUNE_RESPONSE
8302	KLRC4	killer cell lectin like receptor C4 [Source:HGNC Symbol;Acc:HGNC:6377]	GOBP_IMMUNE_RESPONSE
10396	ATP8A1	ATPase phospholipid transporting 8A1 [Source:HGNC Symbol;Acc:HGNC:13531]
79899	PRR5L	proline rich 5 like [Source:HGNC Symbol;Acc:HGNC:25878]
79148	MMP28	matrix metallopeptidase 28 [Source:HGNC Symbol;Acc:HGNC:14366]
659	BMPR2	bone morphogenetic protein receptor type 2 [Source:HGNC Symbol;Acc:HGNC:1078]
5911	RAP2A	RAP2A, member of RAS oncogene family [Source:HGNC Symbol;Acc:HGNC:9861]
3678	ITGA5	integrin subunit alpha 5 [Source:HGNC Symbol;Acc:HGNC:6141]
23022	PALLD	palladin, cytoskeletal associated protein [Source:HGNC Symbol;Acc:HGNC:17068]
6402	SELL	selectin L [Source:HGNC Symbol;Acc:HGNC:10720]
9050	PSTPIP2	proline-serine-threonine phosphatase interacting protein 2 [Source:HGNC Symbol;Acc:HGNC:9581]
5727	PTCH1	patched 1 [Source:HGNC Symbol;Acc:HGNC:9585]
9580	SOX13	SRY-box transcription factor 13 [Source:HGNC Symbol;Acc:HGNC:11192]
57541	ZNF398	zinc finger protein 398 [Source:HGNC Symbol;Acc:HGNC:18373]
23309	SIN3B	SIN3 transcription regulator family member B [Source:HGNC Symbol;Acc:HGNC:19354]
165631	PARP15	poly(ADP-ribose) polymerase family member 15 [Source:HGNC Symbol;Acc:HGNC:26876]
113791	PIK3IP1	phosphoinositide-3-kinase interacting protein 1 [Source:HGNC Symbol;Acc:HGNC:24942]
94134	ARHGAP12	Rho GTPase activating protein 12 [Source:HGNC Symbol;Acc:HGNC:16348]
666	BOK	BCL2 family apoptosis regulator BOK [Source:HGNC Symbol;Acc:HGNC:1087]
129293	TRABD2A	TraB domain containing 2A [Source:HGNC Symbol;Acc:HGNC:27013]
4907	NT5E	5'-nucleotidase ecto [Source:HGNC Symbol;Acc:HGNC:8021]
5297	PI4KA	phosphatidylinositol 4-kinase alpha [Source:HGNC Symbol;Acc:HGNC:8983]
115825	WDFY2	WD repeat and FYVE domain containing 2 [Source:HGNC Symbol;Acc:HGNC:20482]
10106	CTDSP2	CTD small phosphatase 2 [Source:HGNC Symbol;Acc:HGNC:17077]
79934	COQ8B	coenzyme Q8B [Source:HGNC Symbol;Acc:HGNC:19041]
4864	NPC1	NPC intracellular cholesterol transporter 1 [Source:HGNC Symbol;Acc:HGNC:7897]
23355	VPS8	VPS8 subunit of CORVET complex [Source:HGNC Symbol;Acc:HGNC:29122]
114881	OSBPL7	oxysterol binding protein like 7 [Source:HGNC Symbol;Acc:HGNC:16387]
87	ACTN1	actinin alpha 1 [Source:HGNC Symbol;Acc:HGNC:163]
26056	RAB11FIP5	RAB11 family interacting protein 5 [Source:HGNC Symbol;Acc:HGNC:24845]
9412	MED21	mediator complex subunit 21 [Source:HGNC Symbol;Acc:HGNC:11473]
79800	CARF	calcium responsive transcription factor [Source:HGNC Symbol;Acc:HGNC:14435]
23648	SSBP3	single stranded DNA binding protein 3 [Source:HGNC Symbol;Acc:HGNC:15674]
284370	ZNF615	zinc finger protein 615 [Source:HGNC Symbol;Acc:HGNC:24740]
57492	ARID1B	AT-rich interaction domain 1B [Source:HGNC Symbol;Acc:HGNC:18040]
285527	FRYL	FRY like transcription coactivator [Source:HGNC Symbol;Acc:HGNC:29127]
81490	PTDSS2	phosphatidylserine synthase 2 [Source:HGNC Symbol;Acc:HGNC:15463]
55667	DENND4C	DENN domain containing 4C [Source:HGNC Symbol;Acc:HGNC:26079]
2199	FBLN2	fibulin 2 [Source:HGNC Symbol;Acc:HGNC:3601]
4012	LNPEP	leucyl and cystinyl aminopeptidase [Source:HGNC Symbol;Acc:HGNC:6656]
3983	ABLIM1	actin binding LIM protein 1 [Source:HGNC Symbol;Acc:HGNC:78]
114907	FBXO32	F-box protein 32 [Source:HGNC Symbol;Acc:HGNC:16731]
23670	CEMIP2	cell migration inducing hyaluronidase 2 [Source:HGNC Symbol;Acc:HGNC:11869]
80013	MINDY3	MINDY lysine 48 deubiquitinase 3 [Source:HGNC Symbol;Acc:HGNC:23578]
54463	RETREG1	reticulophagy regulator 1 [Source:HGNC Symbol;Acc:HGNC:25964]
84131	CEP78	centrosomal protein 78 [Source:HGNC Symbol;Acc:HGNC:25740]
94120	SYTL3	synaptotagmin like 3 [Source:HGNC Symbol;Acc:HGNC:15587]
25977	NECAP1	NECAP endocytosis associated 1 [Source:HGNC Symbol;Acc:HGNC:24539]
10943	MSL3	MSL complex subunit 3 [Source:HGNC Symbol;Acc:HGNC:7370]
2975	GTF3C1	general transcription factor IIIC subunit 1 [Source:HGNC Symbol;Acc:HGNC:4664]
56605	ERO1B	endoplasmic reticulum oxidoreductase 1 beta [Source:HGNC Symbol;Acc:HGNC:14355]
100130231	LINC00861	long intergenic non-protein coding RNA 861 [Source:HGNC Symbol;Acc:HGNC:45133]
100506736	SLFN12L	schlafen family member 12 like [Source:HGNC Symbol;Acc:HGNC:33920]
128553	TSHZ2	teashirt zinc finger homeobox 2 [Source:HGNC Symbol;Acc:HGNC:13010]
151613	TTC14	tetratricopeptide repeat domain 14 [Source:HGNC Symbol;Acc:HGNC:24697]
26040	SETBP1	SET binding protein 1 [Source:HGNC Symbol;Acc:HGNC:15573]
285965	EPHA1-AS1	EPHA1 antisense RNA 1 [Source:HGNC Symbol;Acc:HGNC:27799]
387895	LINC00944	long intergenic non-protein coding RNA 944 [Source:HGNC Symbol;Acc:HGNC:48640]
388011	LINC01550	long intergenic non-protein coding RNA 1550 [Source:HGNC Symbol;Acc:HGNC:20111]
400946	LINC00954	long intergenic non-protein coding RNA 954 [Source:HGNC Symbol;Acc:HGNC:48668]
57458	TMCC3	transmembrane and coiled-coil domain family 3 [Source:HGNC Symbol;Acc:HGNC:29199]
59084	ENPP5	ectonucleotide pyrophosphatase/phosphodiesterase family member 5 [Source:HGNC Symbol;Acc:HGNC:13717]
64418	TMEM168	transmembrane protein 168 [Source:HGNC Symbol;Acc:HGNC:25826]
80862	ZNRD1ASP	zinc ribbon domain containing 1 antisense, pseudogene [Source:HGNC Symbol;Acc:HGNC:13924]
84449	ZNF333	zinc finger protein 333 [Source:HGNC Symbol;Acc:HGNC:15624]
92106	OXNAD1	oxidoreductase NAD binding domain containing 1 [Source:HGNC Symbol;Acc:HGNC:25128]
9560	CCL4L2	C-C motif chemokine ligand 4 like 2 [Source:HGNC Symbol;Acc:HGNC:24066]
9832	JAKMIP2	janus kinase and microtubule interacting protein 2 [Source:HGNC Symbol;Acc:HGNC:29067]
