# Supplementary material for: Single-cell analyses reveal the therapeutic effects of ATHENA and its mechanism in a rhabdomyosarcoma patient
Source: Front Oncol. 2022 Nov 29;12:1039145. doi: 10.3389/fonc.2022.1039145 (PMC9745782; doi:10.3389/fonc.2022.1039145)
Supplement: Supplementary file 11 [file DataSheet_3.xlsx]

## Sheet: GSEA scSTAR-C2 (CD4+T)
Supplementary information 3: GO terms in scSTAR-C2 (CD4+T)
Overlap Results
Collection(s):	GO:BP
# overlaps shown:	10
# genesets in collections:	7658
# genes in comparison (n):	59
# genes in universe (N):	40786
Gene Set Name	# Genes in Gene Set (K)	Description	# Genes in Overlap (k)	k/K	p-value	FDR q-value
GOBP_CELL_ACTIVATION	1095	A change in the morphology or behavior of a cell resulting from exposure to an activating factor such as a cellular or soluble ligand. [GOC:mgi_curators]	14	0.0128	4.02e-10	3.04e-06
GOBP_IMMUNE_RESPONSE	1882	Any immune system process that functions in the calibrated response of an organism to a potential internal or invasive threat. [GO_REF:0000022, GOC:add]	17	0.009	7.94e-10	3.04e-06
GOBP_DEFENSE_RESPONSE	1739	Reactions, triggered in response to the presence of a foreign body or the occurrence of an injury, which result in restriction of damage to the organism attacked or prevention/recovery from the infection caused by the attack. [GOC:go_curators]	16	0.0092	2.15e-09	5.49e-06
GOBP_BIOLOGICAL_PROCESS_INVOLVED_IN_INTERSPECIES_INTERACTION_BETWEEN_ORGANISMS	1649	Any process evolved to enable an interaction with an organism of a different species. [GOC:cc]	15	0.0091	8.82e-09	1.69e-05
GOBP_PROTEIN_CONTAINING_COMPLEX_ORGANIZATION	1763	Any process in which macromolecules aggregate, disaggregate, or are modified, resulting in the formation, disassembly, or alteration of a protein complex. [GOC:mah]	15	0.0085	2.14e-08	3.28e-05
GOBP_INNATE_IMMUNE_RESPONSE	872	Innate immune responses are defense responses mediated by germline encoded components that directly recognize components of potential pathogens. [GO_REF:0000022, GOC:add, GOC:ebc, GOC:mtg_sensu]	11	0.0126	4.4e-08	5.62e-05
GOBP_DEFENSE_RESPONSE_TO_OTHER_ORGANISM	1116	Reactions triggered in response to the presence of another organism that act to protect the cell or organism from damage caused by that organism. [GOC:dos]	12	0.0108	5.69e-08	6.22e-05
GOBP_RESPONSE_TO_WOUNDING	561	Any process that results in a change in state or activity of a cell or an organism (in terms of movement, secretion, enzyme production, gene expression, etc.) as a result of a stimulus indicating damage to the organism. [GOC:go_curators]	9	0.016	1.13e-07	0.000108
GOBP_REGULATION_OF_RESPONSE_TO_EXTERNAL_STIMULUS	978	Any process that modulates the frequency, rate or extent of a response to an external stimulus. [GOC:mah]	11	0.0112	1.39e-07	0.000112
GOBP_SUPRAMOLECULAR_FIBER_ORGANIZATION	769	A process that is carried out at the cellular level which results in the assembly, arrangement of constituent parts, or disassembly of a supramolecular fiber, a polymer consisting of an indefinite number of protein or protein complex subunits that have polymerised to form a fiber-shaped structure. [GOC:pr]	10	0.013	1.46e-07	0.000112
Gene/Gene Set Overlap Matrix
Entrez Gene Id	Gene Symbol	Gene Description	GOBP_CELL_ACTIVATION	GOBP_IMMUNE_RESPONSE	GOBP_DEFENSE_RESPONSE	GOBP_BIOLOGICAL_PROCESS_INVOLVED_IN_INTERSPECIES_INTERACTION_BETWEEN_ORGANISMS	GOBP_PROTEIN_CONTAINING_COMPLEX_ORGANIZATION	GOBP_INNATE_IMMUNE_RESPONSE	GOBP_DEFENSE_RESPONSE_TO_OTHER_ORGANISM	GOBP_RESPONSE_TO_WOUNDING	GOBP_REGULATION_OF_RESPONSE_TO_EXTERNAL_STIMULUS	GOBP_SUPRAMOLECULAR_FIBER_ORGANIZATION
5551	PRF1	perforin 1 [Source:HGNC Symbol;Acc:HGNC:9360]	GOBP_CELL_ACTIVATION	GOBP_IMMUNE_RESPONSE	GOBP_DEFENSE_RESPONSE	GOBP_BIOLOGICAL_PROCESS_INVOLVED_IN_INTERSPECIES_INTERACTION_BETWEEN_ORGANISMS	GOBP_PROTEIN_CONTAINING_COMPLEX_ORGANIZATION		GOBP_DEFENSE_RESPONSE_TO_OTHER_ORGANISM
7305	TYROBP	transmembrane immune signaling adaptor TYROBP [Source:HGNC Symbol;Acc:HGNC:12449]	GOBP_CELL_ACTIVATION	GOBP_IMMUNE_RESPONSE	GOBP_DEFENSE_RESPONSE	GOBP_BIOLOGICAL_PROCESS_INVOLVED_IN_INTERSPECIES_INTERACTION_BETWEEN_ORGANISMS		GOBP_INNATE_IMMUNE_RESPONSE	GOBP_DEFENSE_RESPONSE_TO_OTHER_ORGANISM	GOBP_RESPONSE_TO_WOUNDING	GOBP_REGULATION_OF_RESPONSE_TO_EXTERNAL_STIMULUS
71	ACTG1	actin gamma 1 [Source:HGNC Symbol;Acc:HGNC:144]	GOBP_CELL_ACTIVATION	GOBP_IMMUNE_RESPONSE	GOBP_DEFENSE_RESPONSE	GOBP_BIOLOGICAL_PROCESS_INVOLVED_IN_INTERSPECIES_INTERACTION_BETWEEN_ORGANISMS		GOBP_INNATE_IMMUNE_RESPONSE	GOBP_DEFENSE_RESPONSE_TO_OTHER_ORGANISM	GOBP_RESPONSE_TO_WOUNDING		GOBP_SUPRAMOLECULAR_FIBER_ORGANIZATION
2207	FCER1G	Fc fragment of IgE receptor Ig [Source:HGNC Symbol;Acc:HGNC:3611]	GOBP_CELL_ACTIVATION	GOBP_IMMUNE_RESPONSE	GOBP_DEFENSE_RESPONSE	GOBP_BIOLOGICAL_PROCESS_INVOLVED_IN_INTERSPECIES_INTERACTION_BETWEEN_ORGANISMS		GOBP_INNATE_IMMUNE_RESPONSE	GOBP_DEFENSE_RESPONSE_TO_OTHER_ORGANISM	GOBP_RESPONSE_TO_WOUNDING
6352	CCL5	C-C motif chemokine ligand 5 [Source:HGNC Symbol;Acc:HGNC:10632]	GOBP_CELL_ACTIVATION	GOBP_IMMUNE_RESPONSE	GOBP_DEFENSE_RESPONSE	GOBP_BIOLOGICAL_PROCESS_INVOLVED_IN_INTERSPECIES_INTERACTION_BETWEEN_ORGANISMS		GOBP_INNATE_IMMUNE_RESPONSE	GOBP_DEFENSE_RESPONSE_TO_OTHER_ORGANISM		GOBP_REGULATION_OF_RESPONSE_TO_EXTERNAL_STIMULUS
4332	MNDA	myeloid cell nuclear differentiation antigen [Source:HGNC Symbol;Acc:HGNC:7183]	GOBP_CELL_ACTIVATION	GOBP_IMMUNE_RESPONSE	GOBP_DEFENSE_RESPONSE	GOBP_BIOLOGICAL_PROCESS_INVOLVED_IN_INTERSPECIES_INTERACTION_BETWEEN_ORGANISMS		GOBP_INNATE_IMMUNE_RESPONSE	GOBP_DEFENSE_RESPONSE_TO_OTHER_ORGANISM		GOBP_REGULATION_OF_RESPONSE_TO_EXTERNAL_STIMULUS
4818	NKG7	natural killer cell granule protein 7 [Source:HGNC Symbol;Acc:HGNC:7830]	GOBP_CELL_ACTIVATION	GOBP_IMMUNE_RESPONSE	GOBP_DEFENSE_RESPONSE	GOBP_BIOLOGICAL_PROCESS_INVOLVED_IN_INTERSPECIES_INTERACTION_BETWEEN_ORGANISMS		GOBP_INNATE_IMMUNE_RESPONSE	GOBP_DEFENSE_RESPONSE_TO_OTHER_ORGANISM		GOBP_REGULATION_OF_RESPONSE_TO_EXTERNAL_STIMULUS
8530	CST7	cystatin F [Source:HGNC Symbol;Acc:HGNC:2479]	GOBP_CELL_ACTIVATION	GOBP_IMMUNE_RESPONSE	GOBP_DEFENSE_RESPONSE						GOBP_REGULATION_OF_RESPONSE_TO_EXTERNAL_STIMULUS
3122	HLA-DRA	major histocompatibility complex, class II, DR alpha [Source:HGNC Symbol;Acc:HGNC:4947]	GOBP_CELL_ACTIVATION	GOBP_IMMUNE_RESPONSE			GOBP_PROTEIN_CONTAINING_COMPLEX_ORGANIZATION
3115	HLA-DPB1	major histocompatibility complex, class II, DP beta 1 [Source:HGNC Symbol;Acc:HGNC:4940]	GOBP_CELL_ACTIVATION	GOBP_IMMUNE_RESPONSE			GOBP_PROTEIN_CONTAINING_COMPLEX_ORGANIZATION
973	CD79A	CD79a molecule [Source:HGNC Symbol;Acc:HGNC:1698]	GOBP_CELL_ACTIVATION	GOBP_IMMUNE_RESPONSE
5341	PLEK	pleckstrin [Source:HGNC Symbol;Acc:HGNC:9070]	GOBP_CELL_ACTIVATION				GOBP_PROTEIN_CONTAINING_COMPLEX_ORGANIZATION			GOBP_RESPONSE_TO_WOUNDING		GOBP_SUPRAMOLECULAR_FIBER_ORGANIZATION
83706	FERMT3	FERM domain containing kindlin 3 [Source:HGNC Symbol;Acc:HGNC:23151]	GOBP_CELL_ACTIVATION				GOBP_PROTEIN_CONTAINING_COMPLEX_ORGANIZATION			GOBP_RESPONSE_TO_WOUNDING
1192	CLIC1	chloride intracellular channel 1 [Source:HGNC Symbol;Acc:HGNC:2062]	GOBP_CELL_ACTIVATION							GOBP_RESPONSE_TO_WOUNDING
6472	SHMT2	serine hydroxymethyltransferase 2 [Source:HGNC Symbol;Acc:HGNC:10852]		GOBP_IMMUNE_RESPONSE	GOBP_DEFENSE_RESPONSE	GOBP_BIOLOGICAL_PROCESS_INVOLVED_IN_INTERSPECIES_INTERACTION_BETWEEN_ORGANISMS	GOBP_PROTEIN_CONTAINING_COMPLEX_ORGANIZATION	GOBP_INNATE_IMMUNE_RESPONSE	GOBP_DEFENSE_RESPONSE_TO_OTHER_ORGANISM
653361	NCF1	neutrophil cytosolic factor 1 [Source:HGNC Symbol;Acc:HGNC:7660]		GOBP_IMMUNE_RESPONSE	GOBP_DEFENSE_RESPONSE	GOBP_BIOLOGICAL_PROCESS_INVOLVED_IN_INTERSPECIES_INTERACTION_BETWEEN_ORGANISMS		GOBP_INNATE_IMMUNE_RESPONSE	GOBP_DEFENSE_RESPONSE_TO_OTHER_ORGANISM		GOBP_REGULATION_OF_RESPONSE_TO_EXTERNAL_STIMULUS
2597	GAPDH	glyceraldehyde-3-phosphate dehydrogenase [Source:HGNC Symbol;Acc:HGNC:4141]		GOBP_IMMUNE_RESPONSE	GOBP_DEFENSE_RESPONSE	GOBP_BIOLOGICAL_PROCESS_INVOLVED_IN_INTERSPECIES_INTERACTION_BETWEEN_ORGANISMS		GOBP_INNATE_IMMUNE_RESPONSE	GOBP_DEFENSE_RESPONSE_TO_OTHER_ORGANISM
26472	PPP1R14B	protein phosphatase 1 regulatory inhibitor subunit 14B [Source:HGNC Symbol;Acc:HGNC:9057]		GOBP_IMMUNE_RESPONSE	GOBP_DEFENSE_RESPONSE	GOBP_BIOLOGICAL_PROCESS_INVOLVED_IN_INTERSPECIES_INTERACTION_BETWEEN_ORGANISMS		GOBP_INNATE_IMMUNE_RESPONSE	GOBP_DEFENSE_RESPONSE_TO_OTHER_ORGANISM
10581	IFITM2	interferon induced transmembrane protein 2 [Source:HGNC Symbol;Acc:HGNC:5413]		GOBP_IMMUNE_RESPONSE	GOBP_DEFENSE_RESPONSE	GOBP_BIOLOGICAL_PROCESS_INVOLVED_IN_INTERSPECIES_INTERACTION_BETWEEN_ORGANISMS		GOBP_INNATE_IMMUNE_RESPONSE	GOBP_DEFENSE_RESPONSE_TO_OTHER_ORGANISM
3274	HRH2	histamine receptor H2 [Source:HGNC Symbol;Acc:HGNC:5183]		GOBP_IMMUNE_RESPONSE
2950	GSTP1	glutathione S-transferase pi 1 [Source:HGNC Symbol;Acc:HGNC:4638]			GOBP_DEFENSE_RESPONSE	GOBP_BIOLOGICAL_PROCESS_INVOLVED_IN_INTERSPECIES_INTERACTION_BETWEEN_ORGANISMS					GOBP_REGULATION_OF_RESPONSE_TO_EXTERNAL_STIMULUS
2879	GPX4	glutathione peroxidase 4 [Source:HGNC Symbol;Acc:HGNC:4556]			GOBP_DEFENSE_RESPONSE		GOBP_PROTEIN_CONTAINING_COMPLEX_ORGANIZATION				GOBP_REGULATION_OF_RESPONSE_TO_EXTERNAL_STIMULUS
1471	CST3	cystatin C [Source:HGNC Symbol;Acc:HGNC:2475]			GOBP_DEFENSE_RESPONSE							GOBP_SUPRAMOLECULAR_FIBER_ORGANIZATION
2962	GTF2F1	general transcription factor IIF subunit 1 [Source:HGNC Symbol;Acc:HGNC:4652]				GOBP_BIOLOGICAL_PROCESS_INVOLVED_IN_INTERSPECIES_INTERACTION_BETWEEN_ORGANISMS
4061	LY6E	lymphocyte antigen 6 family member E [Source:HGNC Symbol;Acc:HGNC:6727]				GOBP_BIOLOGICAL_PROCESS_INVOLVED_IN_INTERSPECIES_INTERACTION_BETWEEN_ORGANISMS
84525	HOPX	HOP homeobox [Source:HGNC Symbol;Acc:HGNC:24961]					GOBP_PROTEIN_CONTAINING_COMPLEX_ORGANIZATION				GOBP_REGULATION_OF_RESPONSE_TO_EXTERNAL_STIMULUS
7408	VASP	vasodilator stimulated phosphoprotein [Source:HGNC Symbol;Acc:HGNC:12652]					GOBP_PROTEIN_CONTAINING_COMPLEX_ORGANIZATION					GOBP_SUPRAMOLECULAR_FIBER_ORGANIZATION
822	CAPG	capping actin protein, gelsolin like [Source:HGNC Symbol;Acc:HGNC:1474]					GOBP_PROTEIN_CONTAINING_COMPLEX_ORGANIZATION					GOBP_SUPRAMOLECULAR_FIBER_ORGANIZATION
226	ALDOA	aldolase, fructose-bisphosphate A [Source:HGNC Symbol;Acc:HGNC:414]					GOBP_PROTEIN_CONTAINING_COMPLEX_ORGANIZATION					GOBP_SUPRAMOLECULAR_FIBER_ORGANIZATION
58526	MID1IP1	MID1 interacting protein 1 [Source:HGNC Symbol;Acc:HGNC:20715]					GOBP_PROTEIN_CONTAINING_COMPLEX_ORGANIZATION					GOBP_SUPRAMOLECULAR_FIBER_ORGANIZATION
5499	PPP1CA	protein phosphatase 1 catalytic subunit alpha [Source:HGNC Symbol;Acc:HGNC:9281]					GOBP_PROTEIN_CONTAINING_COMPLEX_ORGANIZATION
4707	NDUFB1	NADH:ubiquinone oxidoreductase subunit B1 [Source:HGNC Symbol;Acc:HGNC:7695]					GOBP_PROTEIN_CONTAINING_COMPLEX_ORGANIZATION
8364	H4C3	H4 clustered histone 3 [Source:HGNC Symbol;Acc:HGNC:4787]					GOBP_PROTEIN_CONTAINING_COMPLEX_ORGANIZATION
57175	CORO1B	coronin 1B [Source:HGNC Symbol;Acc:HGNC:2253]								GOBP_RESPONSE_TO_WOUNDING	GOBP_REGULATION_OF_RESPONSE_TO_EXTERNAL_STIMULUS	GOBP_SUPRAMOLECULAR_FIBER_ORGANIZATION
5604	MAP2K1	mitogen-activated protein kinase kinase 1 [Source:HGNC Symbol;Acc:HGNC:6840]								GOBP_RESPONSE_TO_WOUNDING	GOBP_REGULATION_OF_RESPONSE_TO_EXTERNAL_STIMULUS
308	ANXA5	annexin A5 [Source:HGNC Symbol;Acc:HGNC:543]								GOBP_RESPONSE_TO_WOUNDING
6281	S100A10	S100 calcium binding protein A10 [Source:HGNC Symbol;Acc:HGNC:10487]										GOBP_SUPRAMOLECULAR_FIBER_ORGANIZATION
4542	MYO1F	myosin IF [Source:HGNC Symbol;Acc:HGNC:7600]										GOBP_SUPRAMOLECULAR_FIBER_ORGANIZATION
221476	PI16	peptidase inhibitor 16 [Source:HGNC Symbol;Acc:HGNC:21245]
1476	CSTB	cystatin B [Source:HGNC Symbol;Acc:HGNC:2482]
7295	TXN	thioredoxin [Source:HGNC Symbol;Acc:HGNC:12435]
6282	S100A11	S100 calcium binding protein A11 [Source:HGNC Symbol;Acc:HGNC:10488]
3939	LDHA	lactate dehydrogenase A [Source:HGNC Symbol;Acc:HGNC:6535]
967	CD63	CD63 molecule [Source:HGNC Symbol;Acc:HGNC:1692]
894	CCND2	cyclin D2 [Source:HGNC Symbol;Acc:HGNC:1583]
1890	TYMP	thymidine phosphorylase [Source:HGNC Symbol;Acc:HGNC:3148]
10952	SEC61B	SEC61 translocon subunit beta [Source:HGNC Symbol;Acc:HGNC:16993]
23480	SEC61G	SEC61 translocon subunit gamma [Source:HGNC Symbol;Acc:HGNC:18277]
728489	DNLZ	DNL-type zinc finger [Source:HGNC Symbol;Acc:HGNC:33879]
1397	CRIP2	cysteine rich protein 2 [Source:HGNC Symbol;Acc:HGNC:2361]
6277	S100A6	S100 calcium binding protein A6 [Source:HGNC Symbol;Acc:HGNC:10496]
56970	ATXN7L3	ataxin 7 like 3 [Source:HGNC Symbol;Acc:HGNC:25416]
9296	ATP6V1F	ATPase H+ transporting V1 subunit F [Source:HGNC Symbol;Acc:HGNC:16832]
2014	EMP3	epithelial membrane protein 3 [Source:HGNC Symbol;Acc:HGNC:3335]
83888	FGFBP2	fibroblast growth factor binding protein 2 [Source:HGNC Symbol;Acc:HGNC:29451]
128346	C1orf162	chromosome 1 open reading frame 162 [Source:HGNC Symbol;Acc:HGNC:28344]
387882	C12orf75	chromosome 12 open reading frame 75 [Source:HGNC Symbol;Acc:HGNC:35164]
51155	JPT1	Jupiter microtubule associated homolog 1 [Source:HGNC Symbol;Acc:HGNC:14569]
90139	TSPAN18	tetraspanin 18 [Source:HGNC Symbol;Acc:HGNC:20660]

## Sheet: GSEA scSTAR-C3 (CD4+T)
Supplementary information 3: GO terms in scSTAR-C3 (CD4+T)
Overlap Results
Collection(s):	GO:BP
# overlaps shown:	10
# genesets in collections:	7658
# genes in comparison (n):	293
# genes in universe (N):	40786
Gene Set Name	# Genes in Gene Set (K)	Description	# Genes in Overlap (k)	k/K	p-value	FDR q-value
GOBP_IMMUNE_RESPONSE	1882	Any immune system process that functions in the calibrated response of an organism to a potential internal or invasive threat. [GO_REF:0000022, GOC:add]	55	0.0292	5.71e-19	4.38e-15
GOBP_REGULATION_OF_RESPONSE_TO_STRESS	1364	Any process that modulates the frequency, rate or extent of a response to stress. Response to stress is a change in state or activity of a cell or an organism (in terms of movement, secretion, enzyme production, gene expression, etc.) as a result of a disturbance in organismal or cellular homeostasis, usually, but not necessarily, exogenous (e.g. temperature, humidity, ionizing radiation). [GOC:d…	45	0.033	1.58e-17	6.06e-14
GOBP_INNATE_IMMUNE_RESPONSE	872	Innate immune responses are defense responses mediated by germline encoded components that directly recognize components of potential pathogens. [GO_REF:0000022, GOC:add, GOC:ebc, GOC:mtg_sensu]	34	0.039	1.62e-15	4.14e-12
GOBP_DEFENSE_RESPONSE_TO_OTHER_ORGANISM	1116	Reactions triggered in response to the presence of another organism that act to protect the cell or organism from damage caused by that organism. [GOC:dos]	38	0.0341	2.41e-15	4.61e-12
GOBP_BIOLOGICAL_PROCESS_INVOLVED_IN_INTERSPECIES_INTERACTION_BETWEEN_ORGANISMS	1649	Any process evolved to enable an interaction with an organism of a different species. [GOC:cc]	46	0.0279	3.51e-15	5.38e-12
GOBP_MACROMOLECULE_CATABOLIC_PROCESS	1331	The chemical reactions and pathways resulting in the breakdown of a macromolecule, any molecule of high relative molecular mass, the structure of which essentially comprises the multiple repetition of units derived, actually or conceptually, from molecules of low relative molecular mass. [GOC:mah]	41	0.0308	5.05e-15	6.44e-12
GOBP_RESPONSE_TO_CYTOKINE	914	Any process that results in a change in state or activity of a cell or an organism (in terms of movement, secretion, enzyme production, gene expression, etc.) as a result of a cytokine stimulus. [GOC:sl]	34	0.0372	6.35e-15	6.95e-12
GOBP_REGULATION_OF_IMMUNE_SYSTEM_PROCESS	1435	Any process that modulates the frequency, rate, or extent of an immune system process. [GOC:add]	42	0.0293	1.28e-14	1.18e-11
GOBP_POSITIVE_REGULATION_OF_NUCLEOBASE_CONTAINING_COMPOUND_METABOLIC_PROCESS	1928	Any cellular process that activates or increases the frequency, rate or extent of the chemical reactions and pathways involving nucleobases, nucleosides, nucleotides and nucleic acids. [GOC:go_curators]	49	0.0254	1.39e-14	1.18e-11
GOBP_REGULATION_OF_RESPONSE_TO_BIOTIC_STIMULUS	350	Any process that modulates the frequency, rate, or extent of a response to biotic stimulus. [GOC:add]	22	0.0629	1.61e-14	1.23e-11
Gene/Gene Set Overlap Matrix
Entrez Gene Id	Gene Symbol	Gene Description	GOBP_IMMUNE_RESPONSE	GOBP_REGULATION_OF_RESPONSE_TO_STRESS	GOBP_INNATE_IMMUNE_RESPONSE	GOBP_DEFENSE_RESPONSE_TO_OTHER_ORGANISM	GOBP_BIOLOGICAL_PROCESS_INVOLVED_IN_INTERSPECIES_INTERACTION_BETWEEN_ORGANISMS	GOBP_MACROMOLECULE_CATABOLIC_PROCESS	GOBP_RESPONSE_TO_CYTOKINE	GOBP_REGULATION_OF_IMMUNE_SYSTEM_PROCESS	GOBP_POSITIVE_REGULATION_OF_NUCLEOBASE_CONTAINING_COMPOUND_METABOLIC_PROCESS	GOBP_REGULATION_OF_RESPONSE_TO_BIOTIC_STIMULUS
149628	PYHIN1	pyrin and HIN domain family member 1 [Source:HGNC Symbol;Acc:HGNC:28894]	GOBP_IMMUNE_RESPONSE	GOBP_REGULATION_OF_RESPONSE_TO_STRESS	GOBP_INNATE_IMMUNE_RESPONSE	GOBP_DEFENSE_RESPONSE_TO_OTHER_ORGANISM	GOBP_BIOLOGICAL_PROCESS_INVOLVED_IN_INTERSPECIES_INTERACTION_BETWEEN_ORGANISMS	GOBP_MACROMOLECULE_CATABOLIC_PROCESS	GOBP_RESPONSE_TO_CYTOKINE	GOBP_REGULATION_OF_IMMUNE_SYSTEM_PROCESS	GOBP_POSITIVE_REGULATION_OF_NUCLEOBASE_CONTAINING_COMPOUND_METABOLIC_PROCESS	GOBP_REGULATION_OF_RESPONSE_TO_BIOTIC_STIMULUS
4780	NFE2L2	nuclear factor, erythroid 2 like 2 [Source:HGNC Symbol;Acc:HGNC:7782]	GOBP_IMMUNE_RESPONSE	GOBP_REGULATION_OF_RESPONSE_TO_STRESS	GOBP_INNATE_IMMUNE_RESPONSE	GOBP_DEFENSE_RESPONSE_TO_OTHER_ORGANISM	GOBP_BIOLOGICAL_PROCESS_INVOLVED_IN_INTERSPECIES_INTERACTION_BETWEEN_ORGANISMS	GOBP_MACROMOLECULE_CATABOLIC_PROCESS	GOBP_RESPONSE_TO_CYTOKINE	GOBP_REGULATION_OF_IMMUNE_SYSTEM_PROCESS	GOBP_POSITIVE_REGULATION_OF_NUCLEOBASE_CONTAINING_COMPOUND_METABOLIC_PROCESS	GOBP_REGULATION_OF_RESPONSE_TO_BIOTIC_STIMULUS
9683	N4BP1	NEDD4 binding protein 1 [Source:HGNC Symbol;Acc:HGNC:29850]	GOBP_IMMUNE_RESPONSE	GOBP_REGULATION_OF_RESPONSE_TO_STRESS	GOBP_INNATE_IMMUNE_RESPONSE	GOBP_DEFENSE_RESPONSE_TO_OTHER_ORGANISM	GOBP_BIOLOGICAL_PROCESS_INVOLVED_IN_INTERSPECIES_INTERACTION_BETWEEN_ORGANISMS	GOBP_MACROMOLECULE_CATABOLIC_PROCESS		GOBP_REGULATION_OF_IMMUNE_SYSTEM_PROCESS		GOBP_REGULATION_OF_RESPONSE_TO_BIOTIC_STIMULUS
3428	IFI16	interferon gamma inducible protein 16 [Source:HGNC Symbol;Acc:HGNC:5395]	GOBP_IMMUNE_RESPONSE	GOBP_REGULATION_OF_RESPONSE_TO_STRESS	GOBP_INNATE_IMMUNE_RESPONSE	GOBP_DEFENSE_RESPONSE_TO_OTHER_ORGANISM	GOBP_BIOLOGICAL_PROCESS_INVOLVED_IN_INTERSPECIES_INTERACTION_BETWEEN_ORGANISMS		GOBP_RESPONSE_TO_CYTOKINE	GOBP_REGULATION_OF_IMMUNE_SYSTEM_PROCESS	GOBP_POSITIVE_REGULATION_OF_NUCLEOBASE_CONTAINING_COMPOUND_METABOLIC_PROCESS	GOBP_REGULATION_OF_RESPONSE_TO_BIOTIC_STIMULUS
3665	IRF7	interferon regulatory factor 7 [Source:HGNC Symbol;Acc:HGNC:6122]	GOBP_IMMUNE_RESPONSE	GOBP_REGULATION_OF_RESPONSE_TO_STRESS	GOBP_INNATE_IMMUNE_RESPONSE	GOBP_DEFENSE_RESPONSE_TO_OTHER_ORGANISM	GOBP_BIOLOGICAL_PROCESS_INVOLVED_IN_INTERSPECIES_INTERACTION_BETWEEN_ORGANISMS		GOBP_RESPONSE_TO_CYTOKINE	GOBP_REGULATION_OF_IMMUNE_SYSTEM_PROCESS	GOBP_POSITIVE_REGULATION_OF_NUCLEOBASE_CONTAINING_COMPOUND_METABOLIC_PROCESS	GOBP_REGULATION_OF_RESPONSE_TO_BIOTIC_STIMULUS
83666	PARP9	poly(ADP-ribose) polymerase family member 9 [Source:HGNC Symbol;Acc:HGNC:24118]	GOBP_IMMUNE_RESPONSE	GOBP_REGULATION_OF_RESPONSE_TO_STRESS	GOBP_INNATE_IMMUNE_RESPONSE	GOBP_DEFENSE_RESPONSE_TO_OTHER_ORGANISM	GOBP_BIOLOGICAL_PROCESS_INVOLVED_IN_INTERSPECIES_INTERACTION_BETWEEN_ORGANISMS		GOBP_RESPONSE_TO_CYTOKINE	GOBP_REGULATION_OF_IMMUNE_SYSTEM_PROCESS	GOBP_POSITIVE_REGULATION_OF_NUCLEOBASE_CONTAINING_COMPOUND_METABOLIC_PROCESS	GOBP_REGULATION_OF_RESPONSE_TO_BIOTIC_STIMULUS
3659	IRF1	interferon regulatory factor 1 [Source:HGNC Symbol;Acc:HGNC:6116]	GOBP_IMMUNE_RESPONSE	GOBP_REGULATION_OF_RESPONSE_TO_STRESS	GOBP_INNATE_IMMUNE_RESPONSE	GOBP_DEFENSE_RESPONSE_TO_OTHER_ORGANISM	GOBP_BIOLOGICAL_PROCESS_INVOLVED_IN_INTERSPECIES_INTERACTION_BETWEEN_ORGANISMS		GOBP_RESPONSE_TO_CYTOKINE	GOBP_REGULATION_OF_IMMUNE_SYSTEM_PROCESS	GOBP_POSITIVE_REGULATION_OF_NUCLEOBASE_CONTAINING_COMPOUND_METABOLIC_PROCESS	GOBP_REGULATION_OF_RESPONSE_TO_BIOTIC_STIMULUS
81844	TRIM56	tripartite motif containing 56 [Source:HGNC Symbol;Acc:HGNC:19028]	GOBP_IMMUNE_RESPONSE	GOBP_REGULATION_OF_RESPONSE_TO_STRESS	GOBP_INNATE_IMMUNE_RESPONSE	GOBP_DEFENSE_RESPONSE_TO_OTHER_ORGANISM	GOBP_BIOLOGICAL_PROCESS_INVOLVED_IN_INTERSPECIES_INTERACTION_BETWEEN_ORGANISMS		GOBP_RESPONSE_TO_CYTOKINE	GOBP_REGULATION_OF_IMMUNE_SYSTEM_PROCESS	GOBP_POSITIVE_REGULATION_OF_NUCLEOBASE_CONTAINING_COMPOUND_METABOLIC_PROCESS	GOBP_REGULATION_OF_RESPONSE_TO_BIOTIC_STIMULUS
5359	PLSCR1	phospholipid scramblase 1 [Source:HGNC Symbol;Acc:HGNC:9092]	GOBP_IMMUNE_RESPONSE	GOBP_REGULATION_OF_RESPONSE_TO_STRESS	GOBP_INNATE_IMMUNE_RESPONSE	GOBP_DEFENSE_RESPONSE_TO_OTHER_ORGANISM	GOBP_BIOLOGICAL_PROCESS_INVOLVED_IN_INTERSPECIES_INTERACTION_BETWEEN_ORGANISMS		GOBP_RESPONSE_TO_CYTOKINE	GOBP_REGULATION_OF_IMMUNE_SYSTEM_PROCESS	GOBP_POSITIVE_REGULATION_OF_NUCLEOBASE_CONTAINING_COMPOUND_METABOLIC_PROCESS	GOBP_REGULATION_OF_RESPONSE_TO_BIOTIC_STIMULUS
84166	NLRC5	NLR family CARD domain containing 5 [Source:HGNC Symbol;Acc:HGNC:29933]	GOBP_IMMUNE_RESPONSE	GOBP_REGULATION_OF_RESPONSE_TO_STRESS	GOBP_INNATE_IMMUNE_RESPONSE	GOBP_DEFENSE_RESPONSE_TO_OTHER_ORGANISM	GOBP_BIOLOGICAL_PROCESS_INVOLVED_IN_INTERSPECIES_INTERACTION_BETWEEN_ORGANISMS		GOBP_RESPONSE_TO_CYTOKINE	GOBP_REGULATION_OF_IMMUNE_SYSTEM_PROCESS	GOBP_POSITIVE_REGULATION_OF_NUCLEOBASE_CONTAINING_COMPOUND_METABOLIC_PROCESS	GOBP_REGULATION_OF_RESPONSE_TO_BIOTIC_STIMULUS
6773	STAT2	signal transducer and activator of transcription 2 [Source:HGNC Symbol;Acc:HGNC:11363]	GOBP_IMMUNE_RESPONSE	GOBP_REGULATION_OF_RESPONSE_TO_STRESS	GOBP_INNATE_IMMUNE_RESPONSE	GOBP_DEFENSE_RESPONSE_TO_OTHER_ORGANISM	GOBP_BIOLOGICAL_PROCESS_INVOLVED_IN_INTERSPECIES_INTERACTION_BETWEEN_ORGANISMS		GOBP_RESPONSE_TO_CYTOKINE	GOBP_REGULATION_OF_IMMUNE_SYSTEM_PROCESS	GOBP_POSITIVE_REGULATION_OF_NUCLEOBASE_CONTAINING_COMPOUND_METABOLIC_PROCESS	GOBP_REGULATION_OF_RESPONSE_TO_BIOTIC_STIMULUS
54625	PARP14	poly(ADP-ribose) polymerase family member 14 [Source:HGNC Symbol;Acc:HGNC:29232]	GOBP_IMMUNE_RESPONSE	GOBP_REGULATION_OF_RESPONSE_TO_STRESS	GOBP_INNATE_IMMUNE_RESPONSE	GOBP_DEFENSE_RESPONSE_TO_OTHER_ORGANISM	GOBP_BIOLOGICAL_PROCESS_INVOLVED_IN_INTERSPECIES_INTERACTION_BETWEEN_ORGANISMS		GOBP_RESPONSE_TO_CYTOKINE	GOBP_REGULATION_OF_IMMUNE_SYSTEM_PROCESS		GOBP_REGULATION_OF_RESPONSE_TO_BIOTIC_STIMULUS
29072	SETD2	SET domain containing 2, histone lysine methyltransferase [Source:HGNC Symbol;Acc:HGNC:18420]	GOBP_IMMUNE_RESPONSE	GOBP_REGULATION_OF_RESPONSE_TO_STRESS	GOBP_INNATE_IMMUNE_RESPONSE	GOBP_DEFENSE_RESPONSE_TO_OTHER_ORGANISM	GOBP_BIOLOGICAL_PROCESS_INVOLVED_IN_INTERSPECIES_INTERACTION_BETWEEN_ORGANISMS		GOBP_RESPONSE_TO_CYTOKINE
5610	EIF2AK2	eukaryotic translation initiation factor 2 alpha kinase 2 [Source:HGNC Symbol;Acc:HGNC:9437]	GOBP_IMMUNE_RESPONSE	GOBP_REGULATION_OF_RESPONSE_TO_STRESS	GOBP_INNATE_IMMUNE_RESPONSE	GOBP_DEFENSE_RESPONSE_TO_OTHER_ORGANISM	GOBP_BIOLOGICAL_PROCESS_INVOLVED_IN_INTERSPECIES_INTERACTION_BETWEEN_ORGANISMS		GOBP_RESPONSE_TO_CYTOKINE
2033	EP300	E1A binding protein p300 [Source:HGNC Symbol;Acc:HGNC:3373]	GOBP_IMMUNE_RESPONSE	GOBP_REGULATION_OF_RESPONSE_TO_STRESS	GOBP_INNATE_IMMUNE_RESPONSE	GOBP_DEFENSE_RESPONSE_TO_OTHER_ORGANISM	GOBP_BIOLOGICAL_PROCESS_INVOLVED_IN_INTERSPECIES_INTERACTION_BETWEEN_ORGANISMS			GOBP_REGULATION_OF_IMMUNE_SYSTEM_PROCESS	GOBP_POSITIVE_REGULATION_OF_NUCLEOBASE_CONTAINING_COMPOUND_METABOLIC_PROCESS	GOBP_REGULATION_OF_RESPONSE_TO_BIOTIC_STIMULUS
26191	PTPN22	protein tyrosine phosphatase non-receptor type 22 [Source:HGNC Symbol;Acc:HGNC:9652]	GOBP_IMMUNE_RESPONSE	GOBP_REGULATION_OF_RESPONSE_TO_STRESS	GOBP_INNATE_IMMUNE_RESPONSE	GOBP_DEFENSE_RESPONSE_TO_OTHER_ORGANISM	GOBP_BIOLOGICAL_PROCESS_INVOLVED_IN_INTERSPECIES_INTERACTION_BETWEEN_ORGANISMS			GOBP_REGULATION_OF_IMMUNE_SYSTEM_PROCESS		GOBP_REGULATION_OF_RESPONSE_TO_BIOTIC_STIMULUS
22914	KLRK1	killer cell lectin like receptor K1 [Source:HGNC Symbol;Acc:HGNC:18788]	GOBP_IMMUNE_RESPONSE	GOBP_REGULATION_OF_RESPONSE_TO_STRESS	GOBP_INNATE_IMMUNE_RESPONSE	GOBP_DEFENSE_RESPONSE_TO_OTHER_ORGANISM	GOBP_BIOLOGICAL_PROCESS_INVOLVED_IN_INTERSPECIES_INTERACTION_BETWEEN_ORGANISMS			GOBP_REGULATION_OF_IMMUNE_SYSTEM_PROCESS		GOBP_REGULATION_OF_RESPONSE_TO_BIOTIC_STIMULUS
114836	SLAMF6	SLAM family member 6 [Source:HGNC Symbol;Acc:HGNC:21392]	GOBP_IMMUNE_RESPONSE	GOBP_REGULATION_OF_RESPONSE_TO_STRESS	GOBP_INNATE_IMMUNE_RESPONSE	GOBP_DEFENSE_RESPONSE_TO_OTHER_ORGANISM	GOBP_BIOLOGICAL_PROCESS_INVOLVED_IN_INTERSPECIES_INTERACTION_BETWEEN_ORGANISMS			GOBP_REGULATION_OF_IMMUNE_SYSTEM_PROCESS		GOBP_REGULATION_OF_RESPONSE_TO_BIOTIC_STIMULUS
4068	SH2D1A	SH2 domain containing 1A [Source:HGNC Symbol;Acc:HGNC:10820]	GOBP_IMMUNE_RESPONSE	GOBP_REGULATION_OF_RESPONSE_TO_STRESS	GOBP_INNATE_IMMUNE_RESPONSE	GOBP_DEFENSE_RESPONSE_TO_OTHER_ORGANISM	GOBP_BIOLOGICAL_PROCESS_INVOLVED_IN_INTERSPECIES_INTERACTION_BETWEEN_ORGANISMS			GOBP_REGULATION_OF_IMMUNE_SYSTEM_PROCESS		GOBP_REGULATION_OF_RESPONSE_TO_BIOTIC_STIMULUS
10225	CD96	CD96 molecule [Source:HGNC Symbol;Acc:HGNC:16892]	GOBP_IMMUNE_RESPONSE	GOBP_REGULATION_OF_RESPONSE_TO_STRESS	GOBP_INNATE_IMMUNE_RESPONSE	GOBP_DEFENSE_RESPONSE_TO_OTHER_ORGANISM	GOBP_BIOLOGICAL_PROCESS_INVOLVED_IN_INTERSPECIES_INTERACTION_BETWEEN_ORGANISMS			GOBP_REGULATION_OF_IMMUNE_SYSTEM_PROCESS		GOBP_REGULATION_OF_RESPONSE_TO_BIOTIC_STIMULUS
51191	HERC5	HECT and RLD domain containing E3 ubiquitin protein ligase 5 [Source:HGNC Symbol;Acc:HGNC:24368]	GOBP_IMMUNE_RESPONSE	GOBP_REGULATION_OF_RESPONSE_TO_STRESS	GOBP_INNATE_IMMUNE_RESPONSE	GOBP_DEFENSE_RESPONSE_TO_OTHER_ORGANISM	GOBP_BIOLOGICAL_PROCESS_INVOLVED_IN_INTERSPECIES_INTERACTION_BETWEEN_ORGANISMS					GOBP_REGULATION_OF_RESPONSE_TO_BIOTIC_STIMULUS
54941	RNF125	ring finger protein 125 [Source:HGNC Symbol;Acc:HGNC:21150]	GOBP_IMMUNE_RESPONSE	GOBP_REGULATION_OF_RESPONSE_TO_STRESS		GOBP_DEFENSE_RESPONSE_TO_OTHER_ORGANISM	GOBP_BIOLOGICAL_PROCESS_INVOLVED_IN_INTERSPECIES_INTERACTION_BETWEEN_ORGANISMS	GOBP_MACROMOLECULE_CATABOLIC_PROCESS	GOBP_RESPONSE_TO_CYTOKINE	GOBP_REGULATION_OF_IMMUNE_SYSTEM_PROCESS		GOBP_REGULATION_OF_RESPONSE_TO_BIOTIC_STIMULUS
1236	CCR7	C-C motif chemokine receptor 7 [Source:HGNC Symbol;Acc:HGNC:1608]	GOBP_IMMUNE_RESPONSE	GOBP_REGULATION_OF_RESPONSE_TO_STRESS			GOBP_BIOLOGICAL_PROCESS_INVOLVED_IN_INTERSPECIES_INTERACTION_BETWEEN_ORGANISMS		GOBP_RESPONSE_TO_CYTOKINE	GOBP_REGULATION_OF_IMMUNE_SYSTEM_PROCESS
1773	DNASE1	deoxyribonuclease 1 [Source:HGNC Symbol;Acc:HGNC:2956]	GOBP_IMMUNE_RESPONSE	GOBP_REGULATION_OF_RESPONSE_TO_STRESS				GOBP_MACROMOLECULE_CATABOLIC_PROCESS		GOBP_REGULATION_OF_IMMUNE_SYSTEM_PROCESS
51667	NUB1	negative regulator of ubiquitin like proteins 1 [Source:HGNC Symbol;Acc:HGNC:17623]	GOBP_IMMUNE_RESPONSE		GOBP_INNATE_IMMUNE_RESPONSE	GOBP_DEFENSE_RESPONSE_TO_OTHER_ORGANISM	GOBP_BIOLOGICAL_PROCESS_INVOLVED_IN_INTERSPECIES_INTERACTION_BETWEEN_ORGANISMS	GOBP_MACROMOLECULE_CATABOLIC_PROCESS	GOBP_RESPONSE_TO_CYTOKINE
22900	CARD8	caspase recruitment domain family member 8 [Source:HGNC Symbol;Acc:HGNC:17057]	GOBP_IMMUNE_RESPONSE		GOBP_INNATE_IMMUNE_RESPONSE	GOBP_DEFENSE_RESPONSE_TO_OTHER_ORGANISM	GOBP_BIOLOGICAL_PROCESS_INVOLVED_IN_INTERSPECIES_INTERACTION_BETWEEN_ORGANISMS		GOBP_RESPONSE_TO_CYTOKINE			GOBP_REGULATION_OF_RESPONSE_TO_BIOTIC_STIMULUS
3433	IFIT2	interferon induced protein with tetratricopeptide repeats 2 [Source:HGNC Symbol;Acc:HGNC:5409]	GOBP_IMMUNE_RESPONSE		GOBP_INNATE_IMMUNE_RESPONSE	GOBP_DEFENSE_RESPONSE_TO_OTHER_ORGANISM	GOBP_BIOLOGICAL_PROCESS_INVOLVED_IN_INTERSPECIES_INTERACTION_BETWEEN_ORGANISMS		GOBP_RESPONSE_TO_CYTOKINE
2058	EPRS1	glutamyl-prolyl-tRNA synthetase 1 [Source:HGNC Symbol;Acc:HGNC:3418]	GOBP_IMMUNE_RESPONSE		GOBP_INNATE_IMMUNE_RESPONSE	GOBP_DEFENSE_RESPONSE_TO_OTHER_ORGANISM	GOBP_BIOLOGICAL_PROCESS_INVOLVED_IN_INTERSPECIES_INTERACTION_BETWEEN_ORGANISMS		GOBP_RESPONSE_TO_CYTOKINE
3799	KIF5B	kinesin family member 5B [Source:HGNC Symbol;Acc:HGNC:6324]	GOBP_IMMUNE_RESPONSE		GOBP_INNATE_IMMUNE_RESPONSE	GOBP_DEFENSE_RESPONSE_TO_OTHER_ORGANISM	GOBP_BIOLOGICAL_PROCESS_INVOLVED_IN_INTERSPECIES_INTERACTION_BETWEEN_ORGANISMS		GOBP_RESPONSE_TO_CYTOKINE
2634	GBP2	guanylate binding protein 2 [Source:HGNC Symbol;Acc:HGNC:4183]	GOBP_IMMUNE_RESPONSE		GOBP_INNATE_IMMUNE_RESPONSE	GOBP_DEFENSE_RESPONSE_TO_OTHER_ORGANISM	GOBP_BIOLOGICAL_PROCESS_INVOLVED_IN_INTERSPECIES_INTERACTION_BETWEEN_ORGANISMS		GOBP_RESPONSE_TO_CYTOKINE
26057	ANKRD17	ankyrin repeat domain 17 [Source:HGNC Symbol;Acc:HGNC:23575]	GOBP_IMMUNE_RESPONSE		GOBP_INNATE_IMMUNE_RESPONSE	GOBP_DEFENSE_RESPONSE_TO_OTHER_ORGANISM	GOBP_BIOLOGICAL_PROCESS_INVOLVED_IN_INTERSPECIES_INTERACTION_BETWEEN_ORGANISMS			GOBP_REGULATION_OF_IMMUNE_SYSTEM_PROCESS		GOBP_REGULATION_OF_RESPONSE_TO_BIOTIC_STIMULUS
8832	CD84	CD84 molecule [Source:HGNC Symbol;Acc:HGNC:1704]	GOBP_IMMUNE_RESPONSE		GOBP_INNATE_IMMUNE_RESPONSE	GOBP_DEFENSE_RESPONSE_TO_OTHER_ORGANISM	GOBP_BIOLOGICAL_PROCESS_INVOLVED_IN_INTERSPECIES_INTERACTION_BETWEEN_ORGANISMS			GOBP_REGULATION_OF_IMMUNE_SYSTEM_PROCESS
1380	CR2	complement C3d receptor 2 [Source:HGNC Symbol;Acc:HGNC:2336]	GOBP_IMMUNE_RESPONSE		GOBP_INNATE_IMMUNE_RESPONSE	GOBP_DEFENSE_RESPONSE_TO_OTHER_ORGANISM	GOBP_BIOLOGICAL_PROCESS_INVOLVED_IN_INTERSPECIES_INTERACTION_BETWEEN_ORGANISMS			GOBP_REGULATION_OF_IMMUNE_SYSTEM_PROCESS
10346	TRIM22	tripartite motif containing 22 [Source:HGNC Symbol;Acc:HGNC:16379]	GOBP_IMMUNE_RESPONSE		GOBP_INNATE_IMMUNE_RESPONSE	GOBP_DEFENSE_RESPONSE_TO_OTHER_ORGANISM	GOBP_BIOLOGICAL_PROCESS_INVOLVED_IN_INTERSPECIES_INTERACTION_BETWEEN_ORGANISMS				GOBP_POSITIVE_REGULATION_OF_NUCLEOBASE_CONTAINING_COMPOUND_METABOLIC_PROCESS
1130	LYST	lysosomal trafficking regulator [Source:HGNC Symbol;Acc:HGNC:1968]	GOBP_IMMUNE_RESPONSE		GOBP_INNATE_IMMUNE_RESPONSE	GOBP_DEFENSE_RESPONSE_TO_OTHER_ORGANISM	GOBP_BIOLOGICAL_PROCESS_INVOLVED_IN_INTERSPECIES_INTERACTION_BETWEEN_ORGANISMS
57337	SENP7	SUMO specific peptidase 7 [Source:HGNC Symbol;Acc:HGNC:30402]	GOBP_IMMUNE_RESPONSE		GOBP_INNATE_IMMUNE_RESPONSE	GOBP_DEFENSE_RESPONSE_TO_OTHER_ORGANISM	GOBP_BIOLOGICAL_PROCESS_INVOLVED_IN_INTERSPECIES_INTERACTION_BETWEEN_ORGANISMS
9908	G3BP2	G3BP stress granule assembly factor 2 [Source:HGNC Symbol;Acc:HGNC:30291]	GOBP_IMMUNE_RESPONSE		GOBP_INNATE_IMMUNE_RESPONSE	GOBP_DEFENSE_RESPONSE_TO_OTHER_ORGANISM	GOBP_BIOLOGICAL_PROCESS_INVOLVED_IN_INTERSPECIES_INTERACTION_BETWEEN_ORGANISMS
3566	IL4R	interleukin 4 receptor [Source:HGNC Symbol;Acc:HGNC:6015]	GOBP_IMMUNE_RESPONSE			GOBP_DEFENSE_RESPONSE_TO_OTHER_ORGANISM	GOBP_BIOLOGICAL_PROCESS_INVOLVED_IN_INTERSPECIES_INTERACTION_BETWEEN_ORGANISMS		GOBP_RESPONSE_TO_CYTOKINE	GOBP_REGULATION_OF_IMMUNE_SYSTEM_PROCESS
27074	LAMP3	lysosomal associated membrane protein 3 [Source:HGNC Symbol;Acc:HGNC:14582]	GOBP_IMMUNE_RESPONSE				GOBP_BIOLOGICAL_PROCESS_INVOLVED_IN_INTERSPECIES_INTERACTION_BETWEEN_ORGANISMS	GOBP_MACROMOLECULE_CATABOLIC_PROCESS	GOBP_RESPONSE_TO_CYTOKINE
89857	KLHL6	kelch like family member 6 [Source:HGNC Symbol;Acc:HGNC:18653]	GOBP_IMMUNE_RESPONSE				GOBP_BIOLOGICAL_PROCESS_INVOLVED_IN_INTERSPECIES_INTERACTION_BETWEEN_ORGANISMS			GOBP_REGULATION_OF_IMMUNE_SYSTEM_PROCESS
54542	RC3H2	ring finger and CCCH-type domains 2 [Source:HGNC Symbol;Acc:HGNC:21461]	GOBP_IMMUNE_RESPONSE					GOBP_MACROMOLECULE_CATABOLIC_PROCESS		GOBP_REGULATION_OF_IMMUNE_SYSTEM_PROCESS	GOBP_POSITIVE_REGULATION_OF_NUCLEOBASE_CONTAINING_COMPOUND_METABOLIC_PROCESS
4155	MBP	myelin basic protein [Source:HGNC Symbol;Acc:HGNC:6925]	GOBP_IMMUNE_RESPONSE						GOBP_RESPONSE_TO_CYTOKINE
5579	PRKCB	protein kinase C beta [Source:HGNC Symbol;Acc:HGNC:9395]	GOBP_IMMUNE_RESPONSE							GOBP_REGULATION_OF_IMMUNE_SYSTEM_PROCESS	GOBP_POSITIVE_REGULATION_OF_NUCLEOBASE_CONTAINING_COMPOUND_METABOLIC_PROCESS
23180	RFTN1	raftlin, lipid raft linker 1 [Source:HGNC Symbol;Acc:HGNC:30278]	GOBP_IMMUNE_RESPONSE							GOBP_REGULATION_OF_IMMUNE_SYSTEM_PROCESS
11119	BTN3A1	butyrophilin subfamily 3 member A1 [Source:HGNC Symbol;Acc:HGNC:1138]	GOBP_IMMUNE_RESPONSE							GOBP_REGULATION_OF_IMMUNE_SYSTEM_PROCESS
387357	THEMIS	thymocyte selection associated [Source:HGNC Symbol;Acc:HGNC:21569]	GOBP_IMMUNE_RESPONSE							GOBP_REGULATION_OF_IMMUNE_SYSTEM_PROCESS
926	CD8B	CD8b molecule [Source:HGNC Symbol;Acc:HGNC:1707]	GOBP_IMMUNE_RESPONSE							GOBP_REGULATION_OF_IMMUNE_SYSTEM_PROCESS
2533	FYB1	FYN binding protein 1 [Source:HGNC Symbol;Acc:HGNC:4036]	GOBP_IMMUNE_RESPONSE							GOBP_REGULATION_OF_IMMUNE_SYSTEM_PROCESS
29851	ICOS	inducible T cell costimulator [Source:HGNC Symbol;Acc:HGNC:5351]	GOBP_IMMUNE_RESPONSE							GOBP_REGULATION_OF_IMMUNE_SYSTEM_PROCESS
60468	BACH2	BTB domain and CNC homolog 2 [Source:HGNC Symbol;Acc:HGNC:14078]	GOBP_IMMUNE_RESPONSE
9452	ITM2A	integral membrane protein 2A [Source:HGNC Symbol;Acc:HGNC:6173]	GOBP_IMMUNE_RESPONSE
1794	DOCK2	dedicator of cytokinesis 2 [Source:HGNC Symbol;Acc:HGNC:2988]	GOBP_IMMUNE_RESPONSE
10178	TENM1	teneurin transmembrane protein 1 [Source:HGNC Symbol;Acc:HGNC:8117]	GOBP_IMMUNE_RESPONSE
28589	TRBV7-9	T cell receptor beta variable 7-9 [Source:HGNC Symbol;Acc:HGNC:12243]	GOBP_IMMUNE_RESPONSE
28596	TRBV7-2	T cell receptor beta variable 7-2 [Source:HGNC Symbol;Acc:HGNC:12236]	GOBP_IMMUNE_RESPONSE
87178	PNPT1	polyribonucleotide nucleotidyltransferase 1 [Source:HGNC Symbol;Acc:HGNC:23166]		GOBP_REGULATION_OF_RESPONSE_TO_STRESS				GOBP_MACROMOLECULE_CATABOLIC_PROCESS	GOBP_RESPONSE_TO_CYTOKINE		GOBP_POSITIVE_REGULATION_OF_NUCLEOBASE_CONTAINING_COMPOUND_METABOLIC_PROCESS
55737	VPS35	VPS35 retromer complex component [Source:HGNC Symbol;Acc:HGNC:13487]		GOBP_REGULATION_OF_RESPONSE_TO_STRESS				GOBP_MACROMOLECULE_CATABOLIC_PROCESS
313	AOAH	acyloxyacyl hydrolase [Source:HGNC Symbol;Acc:HGNC:548]		GOBP_REGULATION_OF_RESPONSE_TO_STRESS				GOBP_MACROMOLECULE_CATABOLIC_PROCESS
55031	USP47	ubiquitin specific peptidase 47 [Source:HGNC Symbol;Acc:HGNC:20076]		GOBP_REGULATION_OF_RESPONSE_TO_STRESS				GOBP_MACROMOLECULE_CATABOLIC_PROCESS
2043	EPHA4	EPH receptor A4 [Source:HGNC Symbol;Acc:HGNC:3388]		GOBP_REGULATION_OF_RESPONSE_TO_STRESS				GOBP_MACROMOLECULE_CATABOLIC_PROCESS
9320	TRIP12	thyroid hormone receptor interactor 12 [Source:HGNC Symbol;Acc:HGNC:12306]		GOBP_REGULATION_OF_RESPONSE_TO_STRESS				GOBP_MACROMOLECULE_CATABOLIC_PROCESS
9821	RB1CC1	RB1 inducible coiled-coil 1 [Source:HGNC Symbol;Acc:HGNC:15574]		GOBP_REGULATION_OF_RESPONSE_TO_STRESS				GOBP_MACROMOLECULE_CATABOLIC_PROCESS
5270	SERPINE2	serpin family E member 2 [Source:HGNC Symbol;Acc:HGNC:8951]		GOBP_REGULATION_OF_RESPONSE_TO_STRESS				GOBP_MACROMOLECULE_CATABOLIC_PROCESS
8089	YEATS4	YEATS domain containing 4 [Source:HGNC Symbol;Acc:HGNC:24859]		GOBP_REGULATION_OF_RESPONSE_TO_STRESS							GOBP_POSITIVE_REGULATION_OF_NUCLEOBASE_CONTAINING_COMPOUND_METABOLIC_PROCESS
7014	TERF2	telomeric repeat binding factor 2 [Source:HGNC Symbol;Acc:HGNC:11729]		GOBP_REGULATION_OF_RESPONSE_TO_STRESS							GOBP_POSITIVE_REGULATION_OF_NUCLEOBASE_CONTAINING_COMPOUND_METABOLIC_PROCESS
150275	CCDC117	coiled-coil domain containing 117 [Source:HGNC Symbol;Acc:HGNC:26599]		GOBP_REGULATION_OF_RESPONSE_TO_STRESS							GOBP_POSITIVE_REGULATION_OF_NUCLEOBASE_CONTAINING_COMPOUND_METABOLIC_PROCESS
387893	KMT5A	lysine methyltransferase 5A [Source:HGNC Symbol;Acc:HGNC:29489]		GOBP_REGULATION_OF_RESPONSE_TO_STRESS
5933	RBL1	RB transcriptional corepressor like 1 [Source:HGNC Symbol;Acc:HGNC:9893]		GOBP_REGULATION_OF_RESPONSE_TO_STRESS
283131	NEAT1	nuclear paraspeckle assembly transcript 1 [Source:HGNC Symbol;Acc:HGNC:30815]		GOBP_REGULATION_OF_RESPONSE_TO_STRESS
3638	INSIG1	insulin induced gene 1 [Source:HGNC Symbol;Acc:HGNC:6083]		GOBP_REGULATION_OF_RESPONSE_TO_STRESS
51366	UBR5	ubiquitin protein ligase E3 component n-recognin 5 [Source:HGNC Symbol;Acc:HGNC:16806]		GOBP_REGULATION_OF_RESPONSE_TO_STRESS
10913	EDAR	ectodysplasin A receptor [Source:HGNC Symbol;Acc:HGNC:2895]		GOBP_REGULATION_OF_RESPONSE_TO_STRESS
10018	BCL2L11	BCL2 like 11 [Source:HGNC Symbol;Acc:HGNC:994]		GOBP_REGULATION_OF_RESPONSE_TO_STRESS
64853	AIDA	axin interactor, dorsalization associated [Source:HGNC Symbol;Acc:HGNC:25761]		GOBP_REGULATION_OF_RESPONSE_TO_STRESS
54465	ETAA1	ETAA1 activator of ATR kinase [Source:HGNC Symbol;Acc:HGNC:24648]		GOBP_REGULATION_OF_RESPONSE_TO_STRESS
6431	SRSF6	serine and arginine rich splicing factor 6 [Source:HGNC Symbol;Acc:HGNC:10788]		GOBP_REGULATION_OF_RESPONSE_TO_STRESS
7728	ZNF175	zinc finger protein 175 [Source:HGNC Symbol;Acc:HGNC:12964]				GOBP_DEFENSE_RESPONSE_TO_OTHER_ORGANISM	GOBP_BIOLOGICAL_PROCESS_INVOLVED_IN_INTERSPECIES_INTERACTION_BETWEEN_ORGANISMS				GOBP_POSITIVE_REGULATION_OF_NUCLEOBASE_CONTAINING_COMPOUND_METABOLIC_PROCESS
51316	PLAC8	placenta associated 8 [Source:HGNC Symbol;Acc:HGNC:19254]				GOBP_DEFENSE_RESPONSE_TO_OTHER_ORGANISM	GOBP_BIOLOGICAL_PROCESS_INVOLVED_IN_INTERSPECIES_INTERACTION_BETWEEN_ORGANISMS				GOBP_POSITIVE_REGULATION_OF_NUCLEOBASE_CONTAINING_COMPOUND_METABOLIC_PROCESS
64848	YTHDC2	YTH domain containing 2 [Source:HGNC Symbol;Acc:HGNC:24721]					GOBP_BIOLOGICAL_PROCESS_INVOLVED_IN_INTERSPECIES_INTERACTION_BETWEEN_ORGANISMS		GOBP_RESPONSE_TO_CYTOKINE
55636	CHD7	chromodomain helicase DNA binding protein 7 [Source:HGNC Symbol;Acc:HGNC:20626]					GOBP_BIOLOGICAL_PROCESS_INVOLVED_IN_INTERSPECIES_INTERACTION_BETWEEN_ORGANISMS				GOBP_POSITIVE_REGULATION_OF_NUCLEOBASE_CONTAINING_COMPOUND_METABOLIC_PROCESS
55008	HERC6	HECT and RLD domain containing E3 ubiquitin protein ligase family member 6 [Source:HGNC Symbol;Acc:HGNC:26072]					GOBP_BIOLOGICAL_PROCESS_INVOLVED_IN_INTERSPECIES_INTERACTION_BETWEEN_ORGANISMS
57187	THOC2	THO complex 2 [Source:HGNC Symbol;Acc:HGNC:19073]					GOBP_BIOLOGICAL_PROCESS_INVOLVED_IN_INTERSPECIES_INTERACTION_BETWEEN_ORGANISMS
129607	CMPK2	cytidine/uridine monophosphate kinase 2 [Source:HGNC Symbol;Acc:HGNC:27015]					GOBP_BIOLOGICAL_PROCESS_INVOLVED_IN_INTERSPECIES_INTERACTION_BETWEEN_ORGANISMS
3192	HNRNPU	heterogeneous nuclear ribonucleoprotein U [Source:HGNC Symbol;Acc:HGNC:5048]						GOBP_MACROMOLECULE_CATABOLIC_PROCESS	GOBP_RESPONSE_TO_CYTOKINE		GOBP_POSITIVE_REGULATION_OF_NUCLEOBASE_CONTAINING_COMPOUND_METABOLIC_PROCESS
9100	USP10	ubiquitin specific peptidase 10 [Source:HGNC Symbol;Acc:HGNC:12608]						GOBP_MACROMOLECULE_CATABOLIC_PROCESS	GOBP_RESPONSE_TO_CYTOKINE
7327	UBE2G2	ubiquitin conjugating enzyme E2 G2 [Source:HGNC Symbol;Acc:HGNC:12483]						GOBP_MACROMOLECULE_CATABOLIC_PROCESS	GOBP_RESPONSE_TO_CYTOKINE
165324	UBXN2A	UBX domain protein 2A [Source:HGNC Symbol;Acc:HGNC:27265]						GOBP_MACROMOLECULE_CATABOLIC_PROCESS	GOBP_RESPONSE_TO_CYTOKINE
4850	CNOT4	CCR4-NOT transcription complex subunit 4 [Source:HGNC Symbol;Acc:HGNC:7880]						GOBP_MACROMOLECULE_CATABOLIC_PROCESS		GOBP_REGULATION_OF_IMMUNE_SYSTEM_PROCESS
56254	RNF20	ring finger protein 20 [Source:HGNC Symbol;Acc:HGNC:10062]						GOBP_MACROMOLECULE_CATABOLIC_PROCESS			GOBP_POSITIVE_REGULATION_OF_NUCLEOBASE_CONTAINING_COMPOUND_METABOLIC_PROCESS
6599	SMARCC1	SWI/SNF related, matrix associated, actin dependent regulator of chromatin subfamily c member 1 [Source:HGNC Symbol;Acc:HGNC:11104]						GOBP_MACROMOLECULE_CATABOLIC_PROCESS			GOBP_POSITIVE_REGULATION_OF_NUCLEOBASE_CONTAINING_COMPOUND_METABOLIC_PROCESS
1990	CELA1	chymotrypsin like elastase 1 [Source:HGNC Symbol;Acc:HGNC:3308]						GOBP_MACROMOLECULE_CATABOLIC_PROCESS			GOBP_POSITIVE_REGULATION_OF_NUCLEOBASE_CONTAINING_COMPOUND_METABOLIC_PROCESS
246175	CNOT6L	CCR4-NOT transcription complex subunit 6 like [Source:HGNC Symbol;Acc:HGNC:18042]						GOBP_MACROMOLECULE_CATABOLIC_PROCESS			GOBP_POSITIVE_REGULATION_OF_NUCLEOBASE_CONTAINING_COMPOUND_METABOLIC_PROCESS
22894	DIS3	DIS3 homolog, exosome endoribonuclease and 3'-5' exoribonuclease [Source:HGNC Symbol;Acc:HGNC:20604]						GOBP_MACROMOLECULE_CATABOLIC_PROCESS			GOBP_POSITIVE_REGULATION_OF_NUCLEOBASE_CONTAINING_COMPOUND_METABOLIC_PROCESS
340152	ZC3H12D	zinc finger CCCH-type containing 12D [Source:HGNC Symbol;Acc:HGNC:21175]						GOBP_MACROMOLECULE_CATABOLIC_PROCESS			GOBP_POSITIVE_REGULATION_OF_NUCLEOBASE_CONTAINING_COMPOUND_METABOLIC_PROCESS
85441	HELZ2	helicase with zinc finger 2 [Source:HGNC Symbol;Acc:HGNC:30021]						GOBP_MACROMOLECULE_CATABOLIC_PROCESS			GOBP_POSITIVE_REGULATION_OF_NUCLEOBASE_CONTAINING_COMPOUND_METABOLIC_PROCESS
10973	ASCC3	activating signal cointegrator 1 complex subunit 3 [Source:HGNC Symbol;Acc:HGNC:18697]						GOBP_MACROMOLECULE_CATABOLIC_PROCESS
51439	FAM8A1	family with sequence similarity 8 member A1 [Source:HGNC Symbol;Acc:HGNC:16372]						GOBP_MACROMOLECULE_CATABOLIC_PROCESS
23077	MYCBP2	MYC binding protein 2 [Source:HGNC Symbol;Acc:HGNC:23386]						GOBP_MACROMOLECULE_CATABOLIC_PROCESS
65109	UPF3B	UPF3B regulator of nonsense mediated mRNA decay [Source:HGNC Symbol;Acc:HGNC:20439]						GOBP_MACROMOLECULE_CATABOLIC_PROCESS
1676	DFFA	DNA fragmentation factor subunit alpha [Source:HGNC Symbol;Acc:HGNC:2772]						GOBP_MACROMOLECULE_CATABOLIC_PROCESS
22803	XRN2	5'-3' exoribonuclease 2 [Source:HGNC Symbol;Acc:HGNC:12836]						GOBP_MACROMOLECULE_CATABOLIC_PROCESS
26019	UPF2	UPF2 regulator of nonsense mediated mRNA decay [Source:HGNC Symbol;Acc:HGNC:17854]						GOBP_MACROMOLECULE_CATABOLIC_PROCESS
178	AGL	amylo-alpha-1, 6-glucosidase, 4-alpha-glucanotransferase [Source:HGNC Symbol;Acc:HGNC:321]						GOBP_MACROMOLECULE_CATABOLIC_PROCESS
7328	UBE2H	ubiquitin conjugating enzyme E2 H [Source:HGNC Symbol;Acc:HGNC:12484]						GOBP_MACROMOLECULE_CATABOLIC_PROCESS
9690	UBE3C	ubiquitin protein ligase E3C [Source:HGNC Symbol;Acc:HGNC:16803]						GOBP_MACROMOLECULE_CATABOLIC_PROCESS
23352	UBR4	ubiquitin protein ligase E3 component n-recognin 4 [Source:HGNC Symbol;Acc:HGNC:30313]						GOBP_MACROMOLECULE_CATABOLIC_PROCESS
5527	PPP2R5C	protein phosphatase 2 regulatory subunit B'gamma [Source:HGNC Symbol;Acc:HGNC:9311]						GOBP_MACROMOLECULE_CATABOLIC_PROCESS
1519	CTSO	cathepsin O [Source:HGNC Symbol;Acc:HGNC:2542]						GOBP_MACROMOLECULE_CATABOLIC_PROCESS
1385	CREB1	cAMP responsive element binding protein 1 [Source:HGNC Symbol;Acc:HGNC:2345]							GOBP_RESPONSE_TO_CYTOKINE	GOBP_REGULATION_OF_IMMUNE_SYSTEM_PROCESS	GOBP_POSITIVE_REGULATION_OF_NUCLEOBASE_CONTAINING_COMPOUND_METABOLIC_PROCESS
7175	TPR	translocated promoter region, nuclear basket protein [Source:HGNC Symbol;Acc:HGNC:12017]							GOBP_RESPONSE_TO_CYTOKINE
54739	XAF1	XIAP associated factor 1 [Source:HGNC Symbol;Acc:HGNC:30932]							GOBP_RESPONSE_TO_CYTOKINE
3899	AFF3	AF4/FMR2 family member 3 [Source:HGNC Symbol;Acc:HGNC:6473]							GOBP_RESPONSE_TO_CYTOKINE
57178	ZMIZ1	zinc finger MIZ-type containing 1 [Source:HGNC Symbol;Acc:HGNC:16493]								GOBP_REGULATION_OF_IMMUNE_SYSTEM_PROCESS	GOBP_POSITIVE_REGULATION_OF_NUCLEOBASE_CONTAINING_COMPOUND_METABOLIC_PROCESS
9760	TOX	thymocyte selection associated high mobility group box [Source:HGNC Symbol;Acc:HGNC:18988]								GOBP_REGULATION_OF_IMMUNE_SYSTEM_PROCESS	GOBP_POSITIVE_REGULATION_OF_NUCLEOBASE_CONTAINING_COMPOUND_METABOLIC_PROCESS
22985	ACIN1	apoptotic chromatin condensation inducer 1 [Source:HGNC Symbol;Acc:HGNC:17066]								GOBP_REGULATION_OF_IMMUNE_SYSTEM_PROCESS
3707	ITPKB	inositol-trisphosphate 3-kinase B [Source:HGNC Symbol;Acc:HGNC:6179]								GOBP_REGULATION_OF_IMMUNE_SYSTEM_PROCESS
79890	RIN3	Ras and Rab interactor 3 [Source:HGNC Symbol;Acc:HGNC:18751]								GOBP_REGULATION_OF_IMMUNE_SYSTEM_PROCESS
57509	MTUS1	microtubule associated scaffold protein 1 [Source:HGNC Symbol;Acc:HGNC:29789]								GOBP_REGULATION_OF_IMMUNE_SYSTEM_PROCESS
546	ATRX	ATRX chromatin remodeler [Source:HGNC Symbol;Acc:HGNC:886]									GOBP_POSITIVE_REGULATION_OF_NUCLEOBASE_CONTAINING_COMPOUND_METABOLIC_PROCESS
2186	BPTF	bromodomain PHD finger transcription factor [Source:HGNC Symbol;Acc:HGNC:3581]									GOBP_POSITIVE_REGULATION_OF_NUCLEOBASE_CONTAINING_COMPOUND_METABOLIC_PROCESS
23522	KAT6B	lysine acetyltransferase 6B [Source:HGNC Symbol;Acc:HGNC:17582]									GOBP_POSITIVE_REGULATION_OF_NUCLEOBASE_CONTAINING_COMPOUND_METABOLIC_PROCESS
58508	KMT2C	lysine methyltransferase 2C [Source:HGNC Symbol;Acc:HGNC:13726]									GOBP_POSITIVE_REGULATION_OF_NUCLEOBASE_CONTAINING_COMPOUND_METABOLIC_PROCESS
4205	MEF2A	myocyte enhancer factor 2A [Source:HGNC Symbol;Acc:HGNC:6993]									GOBP_POSITIVE_REGULATION_OF_NUCLEOBASE_CONTAINING_COMPOUND_METABOLIC_PROCESS
81606	LBH	LBH regulator of WNT signaling pathway [Source:HGNC Symbol;Acc:HGNC:29532]									GOBP_POSITIVE_REGULATION_OF_NUCLEOBASE_CONTAINING_COMPOUND_METABOLIC_PROCESS
7508	XPC	XPC complex subunit, DNA damage recognition and repair factor [Source:HGNC Symbol;Acc:HGNC:12816]									GOBP_POSITIVE_REGULATION_OF_NUCLEOBASE_CONTAINING_COMPOUND_METABOLIC_PROCESS
988	CDC5L	cell division cycle 5 like [Source:HGNC Symbol;Acc:HGNC:1743]									GOBP_POSITIVE_REGULATION_OF_NUCLEOBASE_CONTAINING_COMPOUND_METABOLIC_PROCESS
2969	GTF2I	general transcription factor IIi [Source:HGNC Symbol;Acc:HGNC:4659]									GOBP_POSITIVE_REGULATION_OF_NUCLEOBASE_CONTAINING_COMPOUND_METABOLIC_PROCESS
64919	BCL11B	BAF chromatin remodeling complex subunit BCL11B [Source:HGNC Symbol;Acc:HGNC:13222]									GOBP_POSITIVE_REGULATION_OF_NUCLEOBASE_CONTAINING_COMPOUND_METABOLIC_PROCESS
87	ACTN1	actinin alpha 1 [Source:HGNC Symbol;Acc:HGNC:163]									GOBP_POSITIVE_REGULATION_OF_NUCLEOBASE_CONTAINING_COMPOUND_METABOLIC_PROCESS
55023	PHIP	pleckstrin homology domain interacting protein [Source:HGNC Symbol;Acc:HGNC:15673]									GOBP_POSITIVE_REGULATION_OF_NUCLEOBASE_CONTAINING_COMPOUND_METABOLIC_PROCESS
905	CCNT2	cyclin T2 [Source:HGNC Symbol;Acc:HGNC:1600]									GOBP_POSITIVE_REGULATION_OF_NUCLEOBASE_CONTAINING_COMPOUND_METABOLIC_PROCESS
22877	MLXIP	MLX interacting protein [Source:HGNC Symbol;Acc:HGNC:17055]									GOBP_POSITIVE_REGULATION_OF_NUCLEOBASE_CONTAINING_COMPOUND_METABOLIC_PROCESS
23648	SSBP3	single stranded DNA binding protein 3 [Source:HGNC Symbol;Acc:HGNC:15674]									GOBP_POSITIVE_REGULATION_OF_NUCLEOBASE_CONTAINING_COMPOUND_METABOLIC_PROCESS
7343	UBTF	upstream binding transcription factor [Source:HGNC Symbol;Acc:HGNC:12511]									GOBP_POSITIVE_REGULATION_OF_NUCLEOBASE_CONTAINING_COMPOUND_METABOLIC_PROCESS
10746	MAP3K2	mitogen-activated protein kinase kinase kinase 2 [Source:HGNC Symbol;Acc:HGNC:6854]									GOBP_POSITIVE_REGULATION_OF_NUCLEOBASE_CONTAINING_COMPOUND_METABOLIC_PROCESS
22992	KDM2A	lysine demethylase 2A [Source:HGNC Symbol;Acc:HGNC:13606]
23468	CBX5	chromobox 5 [Source:HGNC Symbol;Acc:HGNC:1555]
6304	SATB1	SATB homeobox 1 [Source:HGNC Symbol;Acc:HGNC:10541]
11177	BAZ1A	bromodomain adjacent to zinc finger domain 1A [Source:HGNC Symbol;Acc:HGNC:960]
6596	HLTF	helicase like transcription factor [Source:HGNC Symbol;Acc:HGNC:11099]
339287	MSL1	MSL complex subunit 1 [Source:HGNC Symbol;Acc:HGNC:27905]
29994	BAZ2B	bromodomain adjacent to zinc finger domain 2B [Source:HGNC Symbol;Acc:HGNC:963]
57798	GATAD1	GATA zinc finger domain containing 1 [Source:HGNC Symbol;Acc:HGNC:29941]
80205	CHD9	chromodomain helicase DNA binding protein 9 [Source:HGNC Symbol;Acc:HGNC:25701]
8837	CFLAR	CASP8 and FADD like apoptosis regulator [Source:HGNC Symbol;Acc:HGNC:1876]
1523	CUX1	cut like homeobox 1 [Source:HGNC Symbol;Acc:HGNC:2557]
4076	CAPRIN1	cell cycle associated protein 1 [Source:HGNC Symbol;Acc:HGNC:6743]
165631	PARP15	poly(ADP-ribose) polymerase family member 15 [Source:HGNC Symbol;Acc:HGNC:26876]
51274	KLF3	Kruppel like factor 3 [Source:HGNC Symbol;Acc:HGNC:16516]
9541	CIR1	corepressor interacting with RBPJ, CIR1 [Source:HGNC Symbol;Acc:HGNC:24217]
64412	GZF1	GDNF inducible zinc finger protein 1 [Source:HGNC Symbol;Acc:HGNC:15808]
7764	ZNF217	zinc finger protein 217 [Source:HGNC Symbol;Acc:HGNC:13009]
79230	ZNF557	zinc finger protein 557 [Source:HGNC Symbol;Acc:HGNC:28632]
7273	TTN	titin [Source:HGNC Symbol;Acc:HGNC:12403]
10592	SMC2	structural maintenance of chromosomes 2 [Source:HGNC Symbol;Acc:HGNC:14011]
114799	ESCO1	establishment of sister chromatid cohesion N-acetyltransferase 1 [Source:HGNC Symbol;Acc:HGNC:24645]
64105	CENPK	centromere protein K [Source:HGNC Symbol;Acc:HGNC:29479]
7351	UCP2	uncoupling protein 2 [Source:HGNC Symbol;Acc:HGNC:12518]
488	ATP2A2	ATPase sarcoplasmic/endoplasmic reticulum Ca2+ transporting 2 [Source:HGNC Symbol;Acc:HGNC:812]
22863	ATG14	autophagy related 14 [Source:HGNC Symbol;Acc:HGNC:19962]
7325	UBE2E2	ubiquitin conjugating enzyme E2 E2 [Source:HGNC Symbol;Acc:HGNC:12478]
8930	MBD4	methyl-CpG binding domain 4, DNA glycosylase [Source:HGNC Symbol;Acc:HGNC:6919]
10276	NET1	neuroepithelial cell transforming 1 [Source:HGNC Symbol;Acc:HGNC:14592]
489	ATP2A3	ATPase sarcoplasmic/endoplasmic reticulum Ca2+ transporting 3 [Source:HGNC Symbol;Acc:HGNC:813]
1778	DYNC1H1	dynein cytoplasmic 1 heavy chain 1 [Source:HGNC Symbol;Acc:HGNC:2961]
7074	TIAM1	TIAM Rac1 associated GEF 1 [Source:HGNC Symbol;Acc:HGNC:11805]
817	CAMK2D	calcium/calmodulin dependent protein kinase II delta [Source:HGNC Symbol;Acc:HGNC:1462]
9991	PTBP3	polypyrimidine tract binding protein 3 [Source:HGNC Symbol;Acc:HGNC:10253]
7122	CLDN5	claudin 5 [Source:HGNC Symbol;Acc:HGNC:2047]
2053	EPHX2	epoxide hydrolase 2 [Source:HGNC Symbol;Acc:HGNC:3402]
25996	REXO2	RNA exonuclease 2 [Source:HGNC Symbol;Acc:HGNC:17851]
116461	TSEN15	tRNA splicing endonuclease subunit 15 [Source:HGNC Symbol;Acc:HGNC:16791]
10557	RPP38	ribonuclease P/MRP subunit p38 [Source:HGNC Symbol;Acc:HGNC:30329]
55728	N4BP2	NEDD4 binding protein 2 [Source:HGNC Symbol;Acc:HGNC:29851]
4249	MGAT5	alpha-1,6-mannosylglycoprotein 6-beta-N-acetylglucosaminyltransferase [Source:HGNC Symbol;Acc:HGNC:7049]
25998	IBTK	inhibitor of Bruton tyrosine kinase [Source:HGNC Symbol;Acc:HGNC:17853]
2334	AFF2	AF4/FMR2 family member 2 [Source:HGNC Symbol;Acc:HGNC:3776]
23181	DIP2A	disco interacting protein 2 homolog A [Source:HGNC Symbol;Acc:HGNC:17217]
9931	HELZ	helicase with zinc finger [Source:HGNC Symbol;Acc:HGNC:16878]
5108	PCM1	pericentriolar material 1 [Source:HGNC Symbol;Acc:HGNC:8727]
85459	CEP295	centrosomal protein 295 [Source:HGNC Symbol;Acc:HGNC:29366]
51696	HECA	hdc homolog, cell cycle regulator [Source:HGNC Symbol;Acc:HGNC:21041]
55759	WDR12	WD repeat domain 12 [Source:HGNC Symbol;Acc:HGNC:14098]
22995	CEP152	centrosomal protein 152 [Source:HGNC Symbol;Acc:HGNC:29298]
55320	MIS18BP1	MIS18 binding protein 1 [Source:HGNC Symbol;Acc:HGNC:20190]
55667	DENND4C	DENN domain containing 4C [Source:HGNC Symbol;Acc:HGNC:26079]
9882	TBC1D4	TBC1 domain family member 4 [Source:HGNC Symbol;Acc:HGNC:19165]
25948	KBTBD2	kelch repeat and BTB domain containing 2 [Source:HGNC Symbol;Acc:HGNC:21751]
8661	EIF3A	eukaryotic translation initiation factor 3 subunit A [Source:HGNC Symbol;Acc:HGNC:3271]
57161	PELI2	pellino E3 ubiquitin protein ligase family member 2 [Source:HGNC Symbol;Acc:HGNC:8828]
57153	SLC44A2	solute carrier family 44 member 2 [Source:HGNC Symbol;Acc:HGNC:17292]
10161	LPAR6	lysophosphatidic acid receptor 6 [Source:HGNC Symbol;Acc:HGNC:15520]
9816	URB2	URB2 ribosome biogenesis homolog [Source:HGNC Symbol;Acc:HGNC:28967]
9743	ARHGAP32	Rho GTPase activating protein 32 [Source:HGNC Symbol;Acc:HGNC:17399]
129293	TRABD2A	TraB domain containing 2A [Source:HGNC Symbol;Acc:HGNC:27013]
8411	EEA1	early endosome antigen 1 [Source:HGNC Symbol;Acc:HGNC:3185]
253832	ZDHHC20	zinc finger DHHC-type palmitoyltransferase 20 [Source:HGNC Symbol;Acc:HGNC:20749]
285966	TCAF2	TRPM8 channel associated factor 2 [Source:HGNC Symbol;Acc:HGNC:26878]
404636	DENND10	DENN domain containing 10 [Source:HGNC Symbol;Acc:HGNC:31793]
9765	ZFYVE16	zinc finger FYVE-type containing 16 [Source:HGNC Symbol;Acc:HGNC:20756]
22878	TRAPPC8	trafficking protein particle complex subunit 8 [Source:HGNC Symbol;Acc:HGNC:29169]
6103	RPGR	retinitis pigmentosa GTPase regulator [Source:HGNC Symbol;Acc:HGNC:10295]
80208	SPG11	SPG11 vesicle trafficking associated, spatacsin [Source:HGNC Symbol;Acc:HGNC:11226]
11231	SEC63	SEC63 homolog, protein translocation regulator [Source:HGNC Symbol;Acc:HGNC:21082]
51361	HOOK1	hook microtubule tethering protein 1 [Source:HGNC Symbol;Acc:HGNC:19884]
221079	ARL5B	ADP ribosylation factor like GTPase 5B [Source:HGNC Symbol;Acc:HGNC:23052]
84725	PLEKHA8	pleckstrin homology domain containing A8 [Source:HGNC Symbol;Acc:HGNC:30037]
64318	NOC3L	NOC3 like DNA replication regulator [Source:HGNC Symbol;Acc:HGNC:24034]
51362	CDC40	cell division cycle 40 [Source:HGNC Symbol;Acc:HGNC:17350]
284695	ZNF326	zinc finger protein 326 [Source:HGNC Symbol;Acc:HGNC:14104]
11193	WBP4	WW domain binding protein 4 [Source:HGNC Symbol;Acc:HGNC:12739]
10142	AKAP9	A-kinase anchoring protein 9 [Source:HGNC Symbol;Acc:HGNC:379]
80821	DDHD1	DDHD domain containing 1 [Source:HGNC Symbol;Acc:HGNC:19714]
3709	ITPR2	inositol 1,4,5-trisphosphate receptor type 2 [Source:HGNC Symbol;Acc:HGNC:6181]
5125	PCSK5	proprotein convertase subtilisin/kexin type 5 [Source:HGNC Symbol;Acc:HGNC:8747]
64174	DPEP2	dipeptidase 2 [Source:HGNC Symbol;Acc:HGNC:23028]
28969	BZW2	basic leucine zipper and W2 domains 2 [Source:HGNC Symbol;Acc:HGNC:18808]
63917	GALNT11	polypeptide N-acetylgalactosaminyltransferase 11 [Source:HGNC Symbol;Acc:HGNC:19875]
283459	GATC	glutamyl-tRNA amidotransferase subunit C [Source:HGNC Symbol;Acc:HGNC:25068]
64968	MRPS6	mitochondrial ribosomal protein S6 [Source:HGNC Symbol;Acc:HGNC:14051]
51809	GALNT7	polypeptide N-acetylgalactosaminyltransferase 7 [Source:HGNC Symbol;Acc:HGNC:4129]
54463	RETREG1	reticulophagy regulator 1 [Source:HGNC Symbol;Acc:HGNC:25964]
155038	GIMAP8	GTPase, IMAP family member 8 [Source:HGNC Symbol;Acc:HGNC:21792]
79017	GGCT	gamma-glutamylcyclotransferase [Source:HGNC Symbol;Acc:HGNC:21705]
6533	SLC6A6	solute carrier family 6 member 6 [Source:HGNC Symbol;Acc:HGNC:11052]
22852	ANKRD26	ankyrin repeat domain 26 [Source:HGNC Symbol;Acc:HGNC:29186]
6526	SLC5A3	solute carrier family 5 member 3 [Source:HGNC Symbol;Acc:HGNC:11038]
84245	MRI1	methylthioribose-1-phosphate isomerase 1 [Source:HGNC Symbol;Acc:HGNC:28469]
64761	PARP12	poly(ADP-ribose) polymerase family member 12 [Source:HGNC Symbol;Acc:HGNC:21919]
7402	UTRN	utrophin [Source:HGNC Symbol;Acc:HGNC:12635]
9786	KIAA0586	KIAA0586 [Source:HGNC Symbol;Acc:HGNC:19960]
9172	MYOM2	myomesin 2 [Source:HGNC Symbol;Acc:HGNC:7614]
10943	MSL3	MSL complex subunit 3 [Source:HGNC Symbol;Acc:HGNC:7370]
91452	ACBD5	acyl-CoA binding domain containing 5 [Source:HGNC Symbol;Acc:HGNC:23338]
55727	BTBD7	BTB domain containing 7 [Source:HGNC Symbol;Acc:HGNC:18269]
84365	NIFK	nucleolar protein interacting with the FHA domain of MKI67 [Source:HGNC Symbol;Acc:HGNC:17838]
64781	CERK	ceramide kinase [Source:HGNC Symbol;Acc:HGNC:19256]
9749	PHACTR2	phosphatase and actin regulator 2 [Source:HGNC Symbol;Acc:HGNC:20956]
23002	DAAM1	dishevelled associated activator of morphogenesis 1 [Source:HGNC Symbol;Acc:HGNC:18142]
54014	BRWD1	bromodomain and WD repeat domain containing 1 [Source:HGNC Symbol;Acc:HGNC:12760]
23164	MPRIP	myosin phosphatase Rho interacting protein [Source:HGNC Symbol;Acc:HGNC:30321]
23167	EFR3A	EFR3 homolog A [Source:HGNC Symbol;Acc:HGNC:28970]
54809	SAMD9	sterile alpha motif domain containing 9 [Source:HGNC Symbol;Acc:HGNC:1348]
6402	SELL	selectin L [Source:HGNC Symbol;Acc:HGNC:10720]
55591	VEZT	vezatin, adherens junctions transmembrane protein [Source:HGNC Symbol;Acc:HGNC:18258]
2199	FBLN2	fibulin 2 [Source:HGNC Symbol;Acc:HGNC:3601]
27314	RAB30	RAB30, member RAS oncogene family [Source:HGNC Symbol;Acc:HGNC:9770]
9194	SLC16A7	solute carrier family 16 member 7 [Source:HGNC Symbol;Acc:HGNC:10928]
1657	DMXL1	Dmx like 1 [Source:HGNC Symbol;Acc:HGNC:2937]
1768	DNAH6	dynein axonemal heavy chain 6 [Source:HGNC Symbol;Acc:HGNC:2951]
64794	DDX31	DEAD-box helicase 31 [Source:HGNC Symbol;Acc:HGNC:16715]
79074	C2orf49	chromosome 2 open reading frame 49 [Source:HGNC Symbol;Acc:HGNC:28772]
152926	PPM1K	protein phosphatase, Mg2+/Mn2+ dependent 1K [Source:HGNC Symbol;Acc:HGNC:25415]
118924	FRA10AC1	FRA10A associated CGG repeat 1 [Source:HGNC Symbol;Acc:HGNC:1162]
26034	IPCEF1	interaction protein for cytohesin exchange factors 1 [Source:HGNC Symbol;Acc:HGNC:21204]
64395	GMCL1	germ cell-less 1, spermatogenesis associated [Source:HGNC Symbol;Acc:HGNC:23843]
56987	BBX	BBX high mobility group box domain containing [Source:HGNC Symbol;Acc:HGNC:14422]
100505641	FGD5-AS1	FGD5 antisense RNA 1 [Source:HGNC Symbol;Acc:HGNC:40410]
100507419	MMP25-AS1	MMP25 antisense RNA 1 [Source:HGNC Symbol;Acc:HGNC:51372]
100885789	IFNG-AS1	IFNG antisense RNA 1 [Source:HGNC Symbol;Acc:HGNC:43910]
10223	GPA33	glycoprotein A33 [Source:HGNC Symbol;Acc:HGNC:4445]
162394	SLFN5	schlafen family member 5 [Source:HGNC Symbol;Acc:HGNC:28286]
168850	ZNF800	zinc finger protein 800 [Source:HGNC Symbol;Acc:HGNC:27267]
219285	SAMD9L	sterile alpha motif domain containing 9 like [Source:HGNC Symbol;Acc:HGNC:1349]
22807	IKZF2	IKAROS family zinc finger 2 [Source:HGNC Symbol;Acc:HGNC:13177]
22990	PCNX1	pecanex 1 [Source:HGNC Symbol;Acc:HGNC:19740]
257415	FAM133B	family with sequence similarity 133 member B [Source:HGNC Symbol;Acc:HGNC:28629]
283991	UBALD2	UBA like domain containing 2 [Source:HGNC Symbol;Acc:HGNC:28438]
285540	SEPSECS-AS1	SEPSECS antisense RNA 1 (head to head) [Source:HGNC Symbol;Acc:HGNC:27737]
28970	C11orf54	chromosome 11 open reading frame 54 [Source:HGNC Symbol;Acc:HGNC:30204]
29068	ZBTB44	zinc finger and BTB domain containing 44 [Source:HGNC Symbol;Acc:HGNC:25001]
339541	ARMH1	armadillo like helical domain containing 1 [Source:HGNC Symbol;Acc:HGNC:34345]
389289	ANXA2R	annexin A2 receptor [Source:HGNC Symbol;Acc:HGNC:33463]
399665	FAM102A	family with sequence similarity 102 member A [Source:HGNC Symbol;Acc:HGNC:31419]
400986	ANKRD36C	ankyrin repeat domain 36C [Source:HGNC Symbol;Acc:HGNC:32946]
51300	TIMMDC1	translocase of inner mitochondrial membrane domain containing 1 [Source:HGNC Symbol;Acc:HGNC:1321]
51663	ZFR	zinc finger RNA binding protein [Source:HGNC Symbol;Acc:HGNC:17277]
55319	TMA16	translation machinery associated 16 homolog [Source:HGNC Symbol;Acc:HGNC:25638]
55340	GIMAP5	GTPase, IMAP family member 5 [Source:HGNC Symbol;Acc:HGNC:18005]
55449	DHRS4-AS1	DHRS4 antisense RNA 1 [Source:HGNC Symbol;Acc:HGNC:23175]
55668	GPATCH2L	G-patch domain containing 2 like [Source:HGNC Symbol;Acc:HGNC:20210]
55769	ZNF83	zinc finger protein 83 [Source:HGNC Symbol;Acc:HGNC:13158]
56650	CLDND1	claudin domain containing 1 [Source:HGNC Symbol;Acc:HGNC:1322]
57700	FHIP2A	FHF complex subunit HOOK interacting protein 2A [Source:HGNC Symbol;Acc:HGNC:29320]
7562	ZNF708	zinc finger protein 708 [Source:HGNC Symbol;Acc:HGNC:12945]
7586	ZKSCAN1	zinc finger with KRAB and SCAN domains 1 [Source:HGNC Symbol;Acc:HGNC:13101]
7587	ZNF37A	zinc finger protein 37A [Source:HGNC Symbol;Acc:HGNC:13102]
84726	PRRC2B	proline rich coiled-coil 2B [Source:HGNC Symbol;Acc:HGNC:28121]
8847	DLEU2	deleted in lymphocytic leukemia 2 [Source:HGNC Symbol;Acc:HGNC:13748]
91351	DDX60L	DExD/H-box 60 like [Source:HGNC Symbol;Acc:HGNC:26429]
94240	EPSTI1	epithelial stromal interaction 1 [Source:HGNC Symbol;Acc:HGNC:16465]
9881	TRANK1	tetratricopeptide repeat and ankyrin repeat containing 1 [Source:HGNC Symbol;Acc:HGNC:29011]
9976	CLEC2B	C-type lectin domain family 2 member B [Source:HGNC Symbol;Acc:HGNC:2053]
