# Supplementary material for: Single-cell analyses reveal the therapeutic effects of ATHENA and its mechanism in a rhabdomyosarcoma patient
Source: Front Oncol. 2022 Nov 29;12:1039145. doi: 10.3389/fonc.2022.1039145 (PMC9745782; doi:10.3389/fonc.2022.1039145)
Supplement: Supplementary file 12 [file DataSheet_4.xlsx]

## Sheet: GSEA scSTAR-C2 (B)
Supplementary information 4: GO terms in scSTAR-C2 (B)
Overlap Results
Collection(s):	GO:BP
# overlaps shown:	10
# genesets in collections:	7763
# genes in comparison (n):	89
# genes in universe (N):	41014
Gene Set Name	# Genes in Gene Set (K)	Description	# Genes in Overlap (k)	k/K	p-value	FDR q-value
GOBP_POSITIVE_REGULATION_OF_IMMUNE_SYSTEM_PROCESS	966	Any process that activates or increases the frequency, rate, or extent of an immune system process. [GOC:add]	20	0.0207	1.95e-14	1.51e-10
GOBP_IMMUNE_RESPONSE	1940	Any immune system process that functions in the calibrated response of an organism to a potential internal or invasive threat. [GO_REF:0000022, GOC:add]	25	0.0129	2.86e-13	8.76e-10
GOBP_ADAPTIVE_IMMUNE_RESPONSE	729	An immune response mediated by cells expressing specific receptors for antigen produced through a somatic diversification process, and allowing for an enhanced secondary response to subsequent exposures to the same antigen (immunological memory). [GO_REF:0000022, GOC:add, ISBN:0781735149]	17	0.0233	3.38e-13	8.76e-10
GOBP_ADAPTIVE_IMMUNE_RESPONSE_BASED_ON_SOMATIC_RECOMBINATION_OF_IMMUNE_RECEPTORS_BUILT_FROM_IMMUNOGLOBULIN_SUPERFAMILY_DOMAINS	368	An immune response mediated by lymphocytes expressing specific receptors for antigen produced through a somatic diversification process that includes somatic recombination of germline gene segments encoding immunoglobulin superfamily domains. Recombined receptors for antigen encoded by immunoglobulin superfamily domains include T cell receptors and immunoglobulins (antibodies) produced by B cells…	13	0.0353	1.5e-12	2.92e-09
GOBP_LYMPHOCYTE_ACTIVATION	841	A change in morphology and behavior of a lymphocyte resulting from exposure to a specific antigen, mitogen, cytokine, chemokine, cellular ligand, or soluble factor. [GOC:mgi_curators, ISBN:0781735149]	17	0.0202	3.26e-12	5.07e-09
GOBP_B_CELL_MEDIATED_IMMUNITY	211	Any process involved with the carrying out of an immune response by a B cell, through, for instance, the production of antibodies or cytokines, or antigen presentation to T cells. [GO_REF:0000022, GOC:add, ISBN:0781735149]	10	0.0474	3.74e-11	4.84e-08
GOBP_CELL_ACTIVATION	1150	A change in the morphology or behavior of a cell resulting from exposure to an activating factor such as a cellular or soluble ligand. [GOC:mgi_curators]	18	0.0157	4.67e-11	4.9e-08
GOBP_POSITIVE_REGULATION_OF_IMMUNE_RESPONSE	601	Any process that activates or increases the frequency, rate or extent of the immune response, the immunological reaction of an organism to an immunogenic stimulus. [GOC:ai]	14	0.0233	5.05e-11	4.9e-08
GOBP_REGULATION_OF_IMMUNE_SYSTEM_PROCESS	1523	Any process that modulates the frequency, rate, or extent of an immune system process. [GOC:add]	20	0.0131	7.56e-11	6.52e-08
GOBP_POSITIVE_REGULATION_OF_MULTICELLULAR_ORGANISMAL_PROCESS	1556	Any process that activates or increases the frequency, rate or extent of an organismal process, any of the processes pertinent to the function of an organism above the cellular level; includes the integrated processes of tissues and organs. [GOC:ai]	20	0.0129	1.1e-10	8.56e-08
Gene/Gene Set Overlap Matrix
Entrez Gene Id	Gene Symbol	Gene Description	GOBP_POSITIVE_REGULATION_OF_IMMUNE_SYSTEM_PROCESS	GOBP_IMMUNE_RESPONSE	GOBP_ADAPTIVE_IMMUNE_RESPONSE	GOBP_ADAPTIVE_IMMUNE_RESPONSE_BASED_ON_SOMATIC_RECOMBINATION_OF_IMMUNE_RECEPTORS_BUILT_FROM_IMMUNOGLOBULIN_SUPERFAMILY_DOMAINS	GOBP_LYMPHOCYTE_ACTIVATION	GOBP_B_CELL_MEDIATED_IMMUNITY	GOBP_CELL_ACTIVATION	GOBP_POSITIVE_REGULATION_OF_IMMUNE_RESPONSE	GOBP_REGULATION_OF_IMMUNE_SYSTEM_PROCESS	GOBP_POSITIVE_REGULATION_OF_MULTICELLULAR_ORGANISMAL_PROCESS
3566	IL4R	interleukin 4 receptor [Source:HGNC Symbol;Acc:HGNC:6015]	GOBP_POSITIVE_REGULATION_OF_IMMUNE_SYSTEM_PROCESS	GOBP_IMMUNE_RESPONSE	GOBP_ADAPTIVE_IMMUNE_RESPONSE	GOBP_ADAPTIVE_IMMUNE_RESPONSE_BASED_ON_SOMATIC_RECOMBINATION_OF_IMMUNE_RECEPTORS_BUILT_FROM_IMMUNOGLOBULIN_SUPERFAMILY_DOMAINS	GOBP_LYMPHOCYTE_ACTIVATION	GOBP_B_CELL_MEDIATED_IMMUNITY	GOBP_CELL_ACTIVATION	GOBP_POSITIVE_REGULATION_OF_IMMUNE_RESPONSE	GOBP_REGULATION_OF_IMMUNE_SYSTEM_PROCESS	GOBP_POSITIVE_REGULATION_OF_MULTICELLULAR_ORGANISMAL_PROCESS
3115	HLA-DPB1	major histocompatibility complex, class II, DP beta 1 [Source:HGNC Symbol;Acc:HGNC:4940]	GOBP_POSITIVE_REGULATION_OF_IMMUNE_SYSTEM_PROCESS	GOBP_IMMUNE_RESPONSE	GOBP_ADAPTIVE_IMMUNE_RESPONSE	GOBP_ADAPTIVE_IMMUNE_RESPONSE_BASED_ON_SOMATIC_RECOMBINATION_OF_IMMUNE_RECEPTORS_BUILT_FROM_IMMUNOGLOBULIN_SUPERFAMILY_DOMAINS	GOBP_LYMPHOCYTE_ACTIVATION	GOBP_B_CELL_MEDIATED_IMMUNITY	GOBP_CELL_ACTIVATION	GOBP_POSITIVE_REGULATION_OF_IMMUNE_RESPONSE	GOBP_REGULATION_OF_IMMUNE_SYSTEM_PROCESS	GOBP_POSITIVE_REGULATION_OF_MULTICELLULAR_ORGANISMAL_PROCESS
3122	HLA-DRA	major histocompatibility complex, class II, DR alpha [Source:HGNC Symbol;Acc:HGNC:4947]	GOBP_POSITIVE_REGULATION_OF_IMMUNE_SYSTEM_PROCESS	GOBP_IMMUNE_RESPONSE	GOBP_ADAPTIVE_IMMUNE_RESPONSE	GOBP_ADAPTIVE_IMMUNE_RESPONSE_BASED_ON_SOMATIC_RECOMBINATION_OF_IMMUNE_RECEPTORS_BUILT_FROM_IMMUNOGLOBULIN_SUPERFAMILY_DOMAINS	GOBP_LYMPHOCYTE_ACTIVATION	GOBP_B_CELL_MEDIATED_IMMUNITY	GOBP_CELL_ACTIVATION	GOBP_POSITIVE_REGULATION_OF_IMMUNE_RESPONSE	GOBP_REGULATION_OF_IMMUNE_SYSTEM_PROCESS	GOBP_POSITIVE_REGULATION_OF_MULTICELLULAR_ORGANISMAL_PROCESS
958	CD40	CD40 molecule [Source:HGNC Symbol;Acc:HGNC:11919]	GOBP_POSITIVE_REGULATION_OF_IMMUNE_SYSTEM_PROCESS	GOBP_IMMUNE_RESPONSE	GOBP_ADAPTIVE_IMMUNE_RESPONSE	GOBP_ADAPTIVE_IMMUNE_RESPONSE_BASED_ON_SOMATIC_RECOMBINATION_OF_IMMUNE_RECEPTORS_BUILT_FROM_IMMUNOGLOBULIN_SUPERFAMILY_DOMAINS	GOBP_LYMPHOCYTE_ACTIVATION	GOBP_B_CELL_MEDIATED_IMMUNITY	GOBP_CELL_ACTIVATION	GOBP_POSITIVE_REGULATION_OF_IMMUNE_RESPONSE	GOBP_REGULATION_OF_IMMUNE_SYSTEM_PROCESS	GOBP_POSITIVE_REGULATION_OF_MULTICELLULAR_ORGANISMAL_PROCESS
3495	IGHD	immunoglobulin heavy constant delta [Source:HGNC Symbol;Acc:HGNC:5480]	GOBP_POSITIVE_REGULATION_OF_IMMUNE_SYSTEM_PROCESS	GOBP_IMMUNE_RESPONSE	GOBP_ADAPTIVE_IMMUNE_RESPONSE	GOBP_ADAPTIVE_IMMUNE_RESPONSE_BASED_ON_SOMATIC_RECOMBINATION_OF_IMMUNE_RECEPTORS_BUILT_FROM_IMMUNOGLOBULIN_SUPERFAMILY_DOMAINS	GOBP_LYMPHOCYTE_ACTIVATION	GOBP_B_CELL_MEDIATED_IMMUNITY	GOBP_CELL_ACTIVATION	GOBP_POSITIVE_REGULATION_OF_IMMUNE_RESPONSE	GOBP_REGULATION_OF_IMMUNE_SYSTEM_PROCESS	GOBP_POSITIVE_REGULATION_OF_MULTICELLULAR_ORGANISMAL_PROCESS
3109	HLA-DMB	major histocompatibility complex, class II, DM beta [Source:HGNC Symbol;Acc:HGNC:4935]	GOBP_POSITIVE_REGULATION_OF_IMMUNE_SYSTEM_PROCESS	GOBP_IMMUNE_RESPONSE	GOBP_ADAPTIVE_IMMUNE_RESPONSE	GOBP_ADAPTIVE_IMMUNE_RESPONSE_BASED_ON_SOMATIC_RECOMBINATION_OF_IMMUNE_RECEPTORS_BUILT_FROM_IMMUNOGLOBULIN_SUPERFAMILY_DOMAINS	GOBP_LYMPHOCYTE_ACTIVATION	GOBP_B_CELL_MEDIATED_IMMUNITY	GOBP_CELL_ACTIVATION	GOBP_POSITIVE_REGULATION_OF_IMMUNE_RESPONSE	GOBP_REGULATION_OF_IMMUNE_SYSTEM_PROCESS
100423062	IGLL5	immunoglobulin lambda like polypeptide 5 [Source:HGNC Symbol;Acc:HGNC:38476]	GOBP_POSITIVE_REGULATION_OF_IMMUNE_SYSTEM_PROCESS	GOBP_IMMUNE_RESPONSE	GOBP_ADAPTIVE_IMMUNE_RESPONSE	GOBP_ADAPTIVE_IMMUNE_RESPONSE_BASED_ON_SOMATIC_RECOMBINATION_OF_IMMUNE_RECEPTORS_BUILT_FROM_IMMUNOGLOBULIN_SUPERFAMILY_DOMAINS	GOBP_LYMPHOCYTE_ACTIVATION	GOBP_B_CELL_MEDIATED_IMMUNITY	GOBP_CELL_ACTIVATION	GOBP_POSITIVE_REGULATION_OF_IMMUNE_RESPONSE	GOBP_REGULATION_OF_IMMUNE_SYSTEM_PROCESS
4208	MEF2C	myocyte enhancer factor 2C [Source:HGNC Symbol;Acc:HGNC:6996]	GOBP_POSITIVE_REGULATION_OF_IMMUNE_SYSTEM_PROCESS	GOBP_IMMUNE_RESPONSE	GOBP_ADAPTIVE_IMMUNE_RESPONSE	GOBP_ADAPTIVE_IMMUNE_RESPONSE_BASED_ON_SOMATIC_RECOMBINATION_OF_IMMUNE_RECEPTORS_BUILT_FROM_IMMUNOGLOBULIN_SUPERFAMILY_DOMAINS	GOBP_LYMPHOCYTE_ACTIVATION		GOBP_CELL_ACTIVATION	GOBP_POSITIVE_REGULATION_OF_IMMUNE_RESPONSE	GOBP_REGULATION_OF_IMMUNE_SYSTEM_PROCESS	GOBP_POSITIVE_REGULATION_OF_MULTICELLULAR_ORGANISMAL_PROCESS
3665	IRF7	interferon regulatory factor 7 [Source:HGNC Symbol;Acc:HGNC:6122]	GOBP_POSITIVE_REGULATION_OF_IMMUNE_SYSTEM_PROCESS	GOBP_IMMUNE_RESPONSE	GOBP_ADAPTIVE_IMMUNE_RESPONSE	GOBP_ADAPTIVE_IMMUNE_RESPONSE_BASED_ON_SOMATIC_RECOMBINATION_OF_IMMUNE_RECEPTORS_BUILT_FROM_IMMUNOGLOBULIN_SUPERFAMILY_DOMAINS		GOBP_B_CELL_MEDIATED_IMMUNITY		GOBP_POSITIVE_REGULATION_OF_IMMUNE_RESPONSE	GOBP_REGULATION_OF_IMMUNE_SYSTEM_PROCESS	GOBP_POSITIVE_REGULATION_OF_MULTICELLULAR_ORGANISMAL_PROCESS
2208	FCER2	Fc epsilon receptor II [Source:HGNC Symbol;Acc:HGNC:3612]	GOBP_POSITIVE_REGULATION_OF_IMMUNE_SYSTEM_PROCESS	GOBP_IMMUNE_RESPONSE	GOBP_ADAPTIVE_IMMUNE_RESPONSE	GOBP_ADAPTIVE_IMMUNE_RESPONSE_BASED_ON_SOMATIC_RECOMBINATION_OF_IMMUNE_RECEPTORS_BUILT_FROM_IMMUNOGLOBULIN_SUPERFAMILY_DOMAINS		GOBP_B_CELL_MEDIATED_IMMUNITY		GOBP_POSITIVE_REGULATION_OF_IMMUNE_RESPONSE	GOBP_REGULATION_OF_IMMUNE_SYSTEM_PROCESS
8417	STX7	syntaxin 7 [Source:HGNC Symbol;Acc:HGNC:11442]	GOBP_POSITIVE_REGULATION_OF_IMMUNE_SYSTEM_PROCESS	GOBP_IMMUNE_RESPONSE	GOBP_ADAPTIVE_IMMUNE_RESPONSE	GOBP_ADAPTIVE_IMMUNE_RESPONSE_BASED_ON_SOMATIC_RECOMBINATION_OF_IMMUNE_RECEPTORS_BUILT_FROM_IMMUNOGLOBULIN_SUPERFAMILY_DOMAINS				GOBP_POSITIVE_REGULATION_OF_IMMUNE_RESPONSE	GOBP_REGULATION_OF_IMMUNE_SYSTEM_PROCESS
7462	LAT2	linker for activation of T cells family member 2 [Source:HGNC Symbol;Acc:HGNC:12749]	GOBP_POSITIVE_REGULATION_OF_IMMUNE_SYSTEM_PROCESS	GOBP_IMMUNE_RESPONSE	GOBP_ADAPTIVE_IMMUNE_RESPONSE		GOBP_LYMPHOCYTE_ACTIVATION		GOBP_CELL_ACTIVATION	GOBP_POSITIVE_REGULATION_OF_IMMUNE_RESPONSE	GOBP_REGULATION_OF_IMMUNE_SYSTEM_PROCESS
23228	PLCL2	phospholipase C like 2 [Source:HGNC Symbol;Acc:HGNC:9064]	GOBP_POSITIVE_REGULATION_OF_IMMUNE_SYSTEM_PROCESS	GOBP_IMMUNE_RESPONSE			GOBP_LYMPHOCYTE_ACTIVATION		GOBP_CELL_ACTIVATION	GOBP_POSITIVE_REGULATION_OF_IMMUNE_RESPONSE	GOBP_REGULATION_OF_IMMUNE_SYSTEM_PROCESS
8546	AP3B1	adaptor related protein complex 3 subunit beta 1 [Source:HGNC Symbol;Acc:HGNC:566]	GOBP_POSITIVE_REGULATION_OF_IMMUNE_SYSTEM_PROCESS	GOBP_IMMUNE_RESPONSE			GOBP_LYMPHOCYTE_ACTIVATION		GOBP_CELL_ACTIVATION		GOBP_REGULATION_OF_IMMUNE_SYSTEM_PROCESS	GOBP_POSITIVE_REGULATION_OF_MULTICELLULAR_ORGANISMAL_PROCESS
8780	RIOK3	RIO kinase 3 [Source:HGNC Symbol;Acc:HGNC:11451]	GOBP_POSITIVE_REGULATION_OF_IMMUNE_SYSTEM_PROCESS	GOBP_IMMUNE_RESPONSE						GOBP_POSITIVE_REGULATION_OF_IMMUNE_RESPONSE	GOBP_REGULATION_OF_IMMUNE_SYSTEM_PROCESS	GOBP_POSITIVE_REGULATION_OF_MULTICELLULAR_ORGANISMAL_PROCESS
60	ACTB	actin beta [Source:HGNC Symbol;Acc:HGNC:132]	GOBP_POSITIVE_REGULATION_OF_IMMUNE_SYSTEM_PROCESS				GOBP_LYMPHOCYTE_ACTIVATION		GOBP_CELL_ACTIVATION		GOBP_REGULATION_OF_IMMUNE_SYSTEM_PROCESS	GOBP_POSITIVE_REGULATION_OF_MULTICELLULAR_ORGANISMAL_PROCESS
29117	BRD7	bromodomain containing 7 [Source:HGNC Symbol;Acc:HGNC:14310]	GOBP_POSITIVE_REGULATION_OF_IMMUNE_SYSTEM_PROCESS				GOBP_LYMPHOCYTE_ACTIVATION		GOBP_CELL_ACTIVATION		GOBP_REGULATION_OF_IMMUNE_SYSTEM_PROCESS	GOBP_POSITIVE_REGULATION_OF_MULTICELLULAR_ORGANISMAL_PROCESS
1326	MAP3K8	mitogen-activated protein kinase kinase kinase 8 [Source:HGNC Symbol;Acc:HGNC:6860]	GOBP_POSITIVE_REGULATION_OF_IMMUNE_SYSTEM_PROCESS				GOBP_LYMPHOCYTE_ACTIVATION		GOBP_CELL_ACTIVATION		GOBP_REGULATION_OF_IMMUNE_SYSTEM_PROCESS
9750	RIPOR2	RHO family interacting cell polarization regulator 2 [Source:HGNC Symbol;Acc:HGNC:13872]	GOBP_POSITIVE_REGULATION_OF_IMMUNE_SYSTEM_PROCESS				GOBP_LYMPHOCYTE_ACTIVATION		GOBP_CELL_ACTIVATION		GOBP_REGULATION_OF_IMMUNE_SYSTEM_PROCESS
5925	RB1	RB transcriptional corepressor 1 [Source:HGNC Symbol;Acc:HGNC:9884]	GOBP_POSITIVE_REGULATION_OF_IMMUNE_SYSTEM_PROCESS								GOBP_REGULATION_OF_IMMUNE_SYSTEM_PROCESS	GOBP_POSITIVE_REGULATION_OF_MULTICELLULAR_ORGANISMAL_PROCESS
202309	GAPT	GRB2 binding adaptor protein, transmembrane [Source:HGNC Symbol;Acc:HGNC:26588]		GOBP_IMMUNE_RESPONSE	GOBP_ADAPTIVE_IMMUNE_RESPONSE	GOBP_ADAPTIVE_IMMUNE_RESPONSE_BASED_ON_SOMATIC_RECOMBINATION_OF_IMMUNE_RECEPTORS_BUILT_FROM_IMMUNOGLOBULIN_SUPERFAMILY_DOMAINS	GOBP_LYMPHOCYTE_ACTIVATION	GOBP_B_CELL_MEDIATED_IMMUNITY	GOBP_CELL_ACTIVATION
60468	BACH2	BTB domain and CNC homolog 2 [Source:HGNC Symbol;Acc:HGNC:14078]		GOBP_IMMUNE_RESPONSE	GOBP_ADAPTIVE_IMMUNE_RESPONSE	GOBP_ADAPTIVE_IMMUNE_RESPONSE_BASED_ON_SOMATIC_RECOMBINATION_OF_IMMUNE_RECEPTORS_BUILT_FROM_IMMUNOGLOBULIN_SUPERFAMILY_DOMAINS
28912	IGKV3-20	immunoglobulin kappa variable 3-20 [Source:HGNC Symbol;Acc:HGNC:5817]		GOBP_IMMUNE_RESPONSE	GOBP_ADAPTIVE_IMMUNE_RESPONSE
28942	IGKV1-8	immunoglobulin kappa variable 1-8 [Source:HGNC Symbol;Acc:HGNC:5743]		GOBP_IMMUNE_RESPONSE	GOBP_ADAPTIVE_IMMUNE_RESPONSE
3903	LAIR1	leukocyte associated immunoglobulin like receptor 1 [Source:HGNC Symbol;Acc:HGNC:6477]		GOBP_IMMUNE_RESPONSE	GOBP_ADAPTIVE_IMMUNE_RESPONSE
71	ACTG1	actin gamma 1 [Source:HGNC Symbol;Acc:HGNC:144]		GOBP_IMMUNE_RESPONSE					GOBP_CELL_ACTIVATION
122618	PLD4	phospholipase D family member 4 [Source:HGNC Symbol;Acc:HGNC:23792]		GOBP_IMMUNE_RESPONSE
6039	RNASE6	ribonuclease A family member k6 [Source:HGNC Symbol;Acc:HGNC:10048]		GOBP_IMMUNE_RESPONSE
3669	ISG20	interferon stimulated exonuclease gene 20 [Source:HGNC Symbol;Acc:HGNC:6130]		GOBP_IMMUNE_RESPONSE
9450	LY86	lymphocyte antigen 86 [Source:HGNC Symbol;Acc:HGNC:16837]		GOBP_IMMUNE_RESPONSE
896	CCND3	cyclin D3 [Source:HGNC Symbol;Acc:HGNC:1585]					GOBP_LYMPHOCYTE_ACTIVATION		GOBP_CELL_ACTIVATION
23499	MACF1	microtubule actin crosslinking factor 1 [Source:HGNC Symbol;Acc:HGNC:13664]										GOBP_POSITIVE_REGULATION_OF_MULTICELLULAR_ORGANISMAL_PROCESS
694	BTG1	BTG anti-proliferation factor 1 [Source:HGNC Symbol;Acc:HGNC:1130]										GOBP_POSITIVE_REGULATION_OF_MULTICELLULAR_ORGANISMAL_PROCESS
51316	PLAC8	placenta associated 8 [Source:HGNC Symbol;Acc:HGNC:19254]										GOBP_POSITIVE_REGULATION_OF_MULTICELLULAR_ORGANISMAL_PROCESS
7351	UCP2	uncoupling protein 2 [Source:HGNC Symbol;Acc:HGNC:12518]										GOBP_POSITIVE_REGULATION_OF_MULTICELLULAR_ORGANISMAL_PROCESS
817	CAMK2D	calcium/calmodulin dependent protein kinase II delta [Source:HGNC Symbol;Acc:HGNC:1462]										GOBP_POSITIVE_REGULATION_OF_MULTICELLULAR_ORGANISMAL_PROCESS
8531	YBX3	Y-box binding protein 3 [Source:HGNC Symbol;Acc:HGNC:2428]										GOBP_POSITIVE_REGULATION_OF_MULTICELLULAR_ORGANISMAL_PROCESS
1072	CFL1	cofilin 1 [Source:HGNC Symbol;Acc:HGNC:1874]										GOBP_POSITIVE_REGULATION_OF_MULTICELLULAR_ORGANISMAL_PROCESS
605	BCL7A	BAF chromatin remodeling complex subunit BCL7A [Source:HGNC Symbol;Acc:HGNC:1004]										GOBP_POSITIVE_REGULATION_OF_MULTICELLULAR_ORGANISMAL_PROCESS
7402	UTRN	utrophin [Source:HGNC Symbol;Acc:HGNC:12635]
10109	ARPC2	actin related protein 2/3 complex subunit 2 [Source:HGNC Symbol;Acc:HGNC:705]
59339	PLEKHA2	pleckstrin homology domain containing A2 [Source:HGNC Symbol;Acc:HGNC:14336]
9214	FCMR	Fc mu receptor [Source:HGNC Symbol;Acc:HGNC:14315]
2308	FOXO1	forkhead box O1 [Source:HGNC Symbol;Acc:HGNC:3819]
8115	TCL1A	TCL1 family AKT coactivator A [Source:HGNC Symbol;Acc:HGNC:11648]
4194	MDM4	MDM4 regulator of p53 [Source:HGNC Symbol;Acc:HGNC:6974]
10628	TXNIP	thioredoxin interacting protein [Source:HGNC Symbol;Acc:HGNC:16952]
293	SLC25A6	solute carrier family 25 member 6 [Source:HGNC Symbol;Acc:HGNC:10992]
1522	CTSZ	cathepsin Z [Source:HGNC Symbol;Acc:HGNC:2547]
1655	DDX5	DEAD-box helicase 5 [Source:HGNC Symbol;Acc:HGNC:2746]
7114	TMSB4X	thymosin beta 4 X-linked [Source:HGNC Symbol;Acc:HGNC:11881]
5790	PTPRCAP	protein tyrosine phosphatase receptor type C associated protein [Source:HGNC Symbol;Acc:HGNC:9667]
489	ATP2A3	ATPase sarcoplasmic/endoplasmic reticulum Ca2+ transporting 3 [Source:HGNC Symbol;Acc:HGNC:813]
64710	NUCKS1	nuclear casein kinase and cyclin dependent kinase substrate 1 [Source:HGNC Symbol;Acc:HGNC:29923]
10365	KLF2	Kruppel like factor 2 [Source:HGNC Symbol;Acc:HGNC:6347]
54849	DEF8	differentially expressed in FDCP 8 homolog [Source:HGNC Symbol;Acc:HGNC:25969]
84329	HVCN1	hydrogen voltage gated channel 1 [Source:HGNC Symbol;Acc:HGNC:28240]
3020	H3-3A	H3.3 histone A [Source:HGNC Symbol;Acc:HGNC:4764]
3150	HMGN1	high mobility group nucleosome binding domain 1 [Source:HGNC Symbol;Acc:HGNC:4984]
55536	CDCA7L	cell division cycle associated 7 like [Source:HGNC Symbol;Acc:HGNC:30777]
10923	SUB1	SUB1 regulator of transcription [Source:HGNC Symbol;Acc:HGNC:19985]
100131187	TSTD1	thiosulfate sulfurtransferase like domain containing 1 [Source:HGNC Symbol;Acc:HGNC:35410]
6689	SPIB	Spi-B transcription factor [Source:HGNC Symbol;Acc:HGNC:11242]
1875	E2F5	E2F transcription factor 5 [Source:HGNC Symbol;Acc:HGNC:3119]
5101	PCDH9	protocadherin 9 [Source:HGNC Symbol;Acc:HGNC:8661]
971	CD72	CD72 molecule [Source:HGNC Symbol;Acc:HGNC:1696]
3930	LBR	lamin B receptor [Source:HGNC Symbol;Acc:HGNC:6518]
9168	TMSB10	thymosin beta 10 [Source:HGNC Symbol;Acc:HGNC:11879]
79007	DBNDD1	dysbindin domain containing 1 [Source:HGNC Symbol;Acc:HGNC:28455]
334	APLP2	amyloid beta precursor like protein 2 [Source:HGNC Symbol;Acc:HGNC:598]
94274	PPP1R14A	protein phosphatase 1 regulatory inhibitor subunit 14A [Source:HGNC Symbol;Acc:HGNC:14871]
1622	DBI	diazepam binding inhibitor, acyl-CoA binding protein [Source:HGNC Symbol;Acc:HGNC:2690]
55814	BDP1	B double prime 1, subunit of RNA polymerase III transcription initiation factor IIIB [Source:HGNC Symbol;Acc:HGNC:13652]
55114	ARHGAP17	Rho GTPase activating protein 17 [Source:HGNC Symbol;Acc:HGNC:18239]
27075	TSPAN13	tetraspanin 13 [Source:HGNC Symbol;Acc:HGNC:21643]
55974	SLC50A1	solute carrier family 50 member 1 [Source:HGNC Symbol;Acc:HGNC:30657]
26112	CCDC69	coiled-coil domain containing 69 [Source:HGNC Symbol;Acc:HGNC:24487]
114908	TMEM123	transmembrane protein 123 [Source:HGNC Symbol;Acc:HGNC:30138]
3187	HNRNPH1	heterogeneous nuclear ribonucleoprotein H1 [Source:HGNC Symbol;Acc:HGNC:5041]
10236	HNRNPR	heterogeneous nuclear ribonucleoprotein R [Source:HGNC Symbol;Acc:HGNC:5047]
79856	SNX22	sorting nexin 22 [Source:HGNC Symbol;Acc:HGNC:16315]
84513	PLPP5	phospholipid phosphatase 5 [Source:HGNC Symbol;Acc:HGNC:25026]
1043	CD52	CD52 molecule [Source:HGNC Symbol;Acc:HGNC:1804]
199786	NIBAN3	niban apoptosis regulator 3 [Source:HGNC Symbol;Acc:HGNC:24130]
28387	IGHV5-78	immunoglobulin heavy variable 5-78 (pseudogene) [Source:HGNC Symbol;Acc:HGNC:5660]
339541	ARMH1	armadillo like helical domain containing 1 [Source:HGNC Symbol;Acc:HGNC:34345]
55082	ARGLU1	arginine and glutamate rich 1 [Source:HGNC Symbol;Acc:HGNC:25482]
6452	SH3BP2	SH3 domain binding protein 2 [Source:HGNC Symbol;Acc:HGNC:10825]
9674	KIAA0040	KIAA0040 [Source:HGNC Symbol;Acc:HGNC:28950]

## Sheet: GSEA scSTAR-C3 (B)
Supplementary information 4: GO terms in scSTAR-C3 (B)
Overlap Results
Collection(s):	GO:BP
# overlaps shown:	10
# genesets in collections:	7763
# genes in comparison (n):	68
# genes in universe (N):	41014
Gene Set Name	# Genes in Gene Set (K)	Description	# Genes in Overlap (k)	k/K	p-value	FDR q-value
GOBP_BIOLOGICAL_PROCESS_INVOLVED_IN_INTERSPECIES_INTERACTION_BETWEEN_ORGANISMS	1722	Any process evolved to enable an interaction with an organism of a different species. [GOC:cc]	19	0.011	2.94e-11	1.38e-07
GOBP_REGULATION_OF_IMMUNE_SYSTEM_PROCESS	1523	Any process that modulates the frequency, rate, or extent of an immune system process. [GOC:add]	18	0.0118	3.56e-11	1.38e-07
GOBP_LYMPHOCYTE_ACTIVATION	841	A change in morphology and behavior of a lymphocyte resulting from exposure to a specific antigen, mitogen, cytokine, chemokine, cellular ligand, or soluble factor. [GOC:mgi_curators, ISBN:0781735149]	14	0.0166	9.24e-11	2.21e-07
GOBP_IMMUNE_SYSTEM_DEVELOPMENT	1029	The process whose specific outcome is the progression of an organismal system whose objective is to provide calibrated responses by an organism to a potential internal or invasive threat, over time, from its formation to the mature structure. A system is a regularly interacting or interdependent group of organs or tissues that work together to carry out a given biological process. [GOC:add, GOC:d…	15	0.0146	1.14e-10	2.21e-07
GOBP_APOPTOTIC_PROCESS	1933	A programmed cell death process which begins when a cell receives an internal (e.g. DNA damage) or external signal (e.g. an extracellular death ligand), and proceeds through a series of biochemical events (signaling pathway phase) which trigger an execution phase. The execution phase is the last step of an apoptotic process, and is typically characterized by rounding-up of the cell, retraction of…	19	0.0098	2.08e-10	3.23e-07
GOBP_POSITIVE_REGULATION_OF_MULTICELLULAR_ORGANISMAL_PROCESS	1556	Any process that activates or increases the frequency, rate or extent of an organismal process, any of the processes pertinent to the function of an organism above the cellular level; includes the integrated processes of tissues and organs. [GOC:ai]	17	0.0109	4.6e-10	5.83e-07
GOBP_CELL_ACTIVATION	1150	A change in the morphology or behavior of a cell resulting from exposure to an activating factor such as a cellular or soluble ligand. [GOC:mgi_curators]	15	0.013	5.26e-10	5.83e-07
GOBP_POSITIVE_REGULATION_OF_GENE_EXPRESSION	1176	Any process that increases the frequency, rate or extent of gene expression. Gene expression is the process in which a gene's coding sequence is converted into a mature gene product (protein or RNA). [GOC:txnOH-2018]	15	0.0128	7.14e-10	6.92e-07
GOBP_IMMUNE_RESPONSE	1940	Any immune system process that functions in the calibrated response of an organism to a potential internal or invasive threat. [GO_REF:0000022, GOC:add]	18	0.0093	1.72e-09	1.36e-06
GOBP_REGULATION_OF_MULTICELLULAR_ORGANISMAL_DEVELOPMENT	1471	Any process that modulates the frequency, rate or extent of multicellular organismal development. [GOC:obol]	16	0.0109	1.75e-09	1.36e-06
Gene/Gene Set Overlap Matrix
Entrez Gene Id	Gene Symbol	Gene Description	GOBP_BIOLOGICAL_PROCESS_INVOLVED_IN_INTERSPECIES_INTERACTION_BETWEEN_ORGANISMS	GOBP_REGULATION_OF_IMMUNE_SYSTEM_PROCESS	GOBP_LYMPHOCYTE_ACTIVATION	GOBP_IMMUNE_SYSTEM_DEVELOPMENT	GOBP_APOPTOTIC_PROCESS	GOBP_POSITIVE_REGULATION_OF_MULTICELLULAR_ORGANISMAL_PROCESS	GOBP_CELL_ACTIVATION	GOBP_POSITIVE_REGULATION_OF_GENE_EXPRESSION	GOBP_IMMUNE_RESPONSE	GOBP_REGULATION_OF_MULTICELLULAR_ORGANISMAL_DEVELOPMENT
3659	IRF1	interferon regulatory factor 1 [Source:HGNC Symbol;Acc:HGNC:6116]	GOBP_BIOLOGICAL_PROCESS_INVOLVED_IN_INTERSPECIES_INTERACTION_BETWEEN_ORGANISMS	GOBP_REGULATION_OF_IMMUNE_SYSTEM_PROCESS	GOBP_LYMPHOCYTE_ACTIVATION	GOBP_IMMUNE_SYSTEM_DEVELOPMENT	GOBP_APOPTOTIC_PROCESS	GOBP_POSITIVE_REGULATION_OF_MULTICELLULAR_ORGANISMAL_PROCESS	GOBP_CELL_ACTIVATION	GOBP_POSITIVE_REGULATION_OF_GENE_EXPRESSION	GOBP_IMMUNE_RESPONSE	GOBP_REGULATION_OF_MULTICELLULAR_ORGANISMAL_DEVELOPMENT
100133941	CD24	CD24 molecule [Source:HGNC Symbol;Acc:HGNC:1645]	GOBP_BIOLOGICAL_PROCESS_INVOLVED_IN_INTERSPECIES_INTERACTION_BETWEEN_ORGANISMS	GOBP_REGULATION_OF_IMMUNE_SYSTEM_PROCESS	GOBP_LYMPHOCYTE_ACTIVATION		GOBP_APOPTOTIC_PROCESS		GOBP_CELL_ACTIVATION		GOBP_IMMUNE_RESPONSE	GOBP_REGULATION_OF_MULTICELLULAR_ORGANISMAL_DEVELOPMENT
3493	IGHA1	immunoglobulin heavy constant alpha 1 [Source:HGNC Symbol;Acc:HGNC:5478]	GOBP_BIOLOGICAL_PROCESS_INVOLVED_IN_INTERSPECIES_INTERACTION_BETWEEN_ORGANISMS	GOBP_REGULATION_OF_IMMUNE_SYSTEM_PROCESS	GOBP_LYMPHOCYTE_ACTIVATION				GOBP_CELL_ACTIVATION		GOBP_IMMUNE_RESPONSE
3500	IGHG1	immunoglobulin heavy constant gamma 1 (G1m marker) [Source:HGNC Symbol;Acc:HGNC:5525]	GOBP_BIOLOGICAL_PROCESS_INVOLVED_IN_INTERSPECIES_INTERACTION_BETWEEN_ORGANISMS	GOBP_REGULATION_OF_IMMUNE_SYSTEM_PROCESS	GOBP_LYMPHOCYTE_ACTIVATION				GOBP_CELL_ACTIVATION		GOBP_IMMUNE_RESPONSE
28408	IGHV3-74	immunoglobulin heavy variable 3-74 [Source:HGNC Symbol;Acc:HGNC:5624]	GOBP_BIOLOGICAL_PROCESS_INVOLVED_IN_INTERSPECIES_INTERACTION_BETWEEN_ORGANISMS	GOBP_REGULATION_OF_IMMUNE_SYSTEM_PROCESS	GOBP_LYMPHOCYTE_ACTIVATION				GOBP_CELL_ACTIVATION		GOBP_IMMUNE_RESPONSE
7538	ZFP36	ZFP36 ring finger protein [Source:HGNC Symbol;Acc:HGNC:12862]	GOBP_BIOLOGICAL_PROCESS_INVOLVED_IN_INTERSPECIES_INTERACTION_BETWEEN_ORGANISMS	GOBP_REGULATION_OF_IMMUNE_SYSTEM_PROCESS		GOBP_IMMUNE_SYSTEM_DEVELOPMENT	GOBP_APOPTOTIC_PROCESS			GOBP_POSITIVE_REGULATION_OF_GENE_EXPRESSION		GOBP_REGULATION_OF_MULTICELLULAR_ORGANISMAL_DEVELOPMENT
2353	FOS	Fos proto-oncogene, AP-1 transcription factor subunit [Source:HGNC Symbol;Acc:HGNC:3796]	GOBP_BIOLOGICAL_PROCESS_INVOLVED_IN_INTERSPECIES_INTERACTION_BETWEEN_ORGANISMS	GOBP_REGULATION_OF_IMMUNE_SYSTEM_PROCESS		GOBP_IMMUNE_SYSTEM_DEVELOPMENT		GOBP_POSITIVE_REGULATION_OF_MULTICELLULAR_ORGANISMAL_PROCESS				GOBP_REGULATION_OF_MULTICELLULAR_ORGANISMAL_DEVELOPMENT
2896	GRN	granulin precursor [Source:HGNC Symbol;Acc:HGNC:4601]	GOBP_BIOLOGICAL_PROCESS_INVOLVED_IN_INTERSPECIES_INTERACTION_BETWEEN_ORGANISMS	GOBP_REGULATION_OF_IMMUNE_SYSTEM_PROCESS			GOBP_APOPTOTIC_PROCESS	GOBP_POSITIVE_REGULATION_OF_MULTICELLULAR_ORGANISMAL_PROCESS	GOBP_CELL_ACTIVATION		GOBP_IMMUNE_RESPONSE	GOBP_REGULATION_OF_MULTICELLULAR_ORGANISMAL_DEVELOPMENT
9447	AIM2	absent in melanoma 2 [Source:HGNC Symbol;Acc:HGNC:357]	GOBP_BIOLOGICAL_PROCESS_INVOLVED_IN_INTERSPECIES_INTERACTION_BETWEEN_ORGANISMS	GOBP_REGULATION_OF_IMMUNE_SYSTEM_PROCESS			GOBP_APOPTOTIC_PROCESS	GOBP_POSITIVE_REGULATION_OF_MULTICELLULAR_ORGANISMAL_PROCESS		GOBP_POSITIVE_REGULATION_OF_GENE_EXPRESSION	GOBP_IMMUNE_RESPONSE
388325	SCIMP	SLP adaptor and CSK interacting membrane protein [Source:HGNC Symbol;Acc:HGNC:33504]	GOBP_BIOLOGICAL_PROCESS_INVOLVED_IN_INTERSPECIES_INTERACTION_BETWEEN_ORGANISMS	GOBP_REGULATION_OF_IMMUNE_SYSTEM_PROCESS				GOBP_POSITIVE_REGULATION_OF_MULTICELLULAR_ORGANISMAL_PROCESS		GOBP_POSITIVE_REGULATION_OF_GENE_EXPRESSION	GOBP_IMMUNE_RESPONSE
81793	TLR10	toll like receptor 10 [Source:HGNC Symbol;Acc:HGNC:15634]	GOBP_BIOLOGICAL_PROCESS_INVOLVED_IN_INTERSPECIES_INTERACTION_BETWEEN_ORGANISMS	GOBP_REGULATION_OF_IMMUNE_SYSTEM_PROCESS							GOBP_IMMUNE_RESPONSE
3688	ITGB1	integrin subunit beta 1 [Source:HGNC Symbol;Acc:HGNC:6153]	GOBP_BIOLOGICAL_PROCESS_INVOLVED_IN_INTERSPECIES_INTERACTION_BETWEEN_ORGANISMS		GOBP_LYMPHOCYTE_ACTIVATION	GOBP_IMMUNE_SYSTEM_DEVELOPMENT	GOBP_APOPTOTIC_PROCESS	GOBP_POSITIVE_REGULATION_OF_MULTICELLULAR_ORGANISMAL_PROCESS	GOBP_CELL_ACTIVATION			GOBP_REGULATION_OF_MULTICELLULAR_ORGANISMAL_DEVELOPMENT
2597	GAPDH	glyceraldehyde-3-phosphate dehydrogenase [Source:HGNC Symbol;Acc:HGNC:4141]	GOBP_BIOLOGICAL_PROCESS_INVOLVED_IN_INTERSPECIES_INTERACTION_BETWEEN_ORGANISMS				GOBP_APOPTOTIC_PROCESS	GOBP_POSITIVE_REGULATION_OF_MULTICELLULAR_ORGANISMAL_PROCESS		GOBP_POSITIVE_REGULATION_OF_GENE_EXPRESSION	GOBP_IMMUNE_RESPONSE
92140	MTDH	metadherin [Source:HGNC Symbol;Acc:HGNC:29608]	GOBP_BIOLOGICAL_PROCESS_INVOLVED_IN_INTERSPECIES_INTERACTION_BETWEEN_ORGANISMS				GOBP_APOPTOTIC_PROCESS	GOBP_POSITIVE_REGULATION_OF_MULTICELLULAR_ORGANISMAL_PROCESS				GOBP_REGULATION_OF_MULTICELLULAR_ORGANISMAL_DEVELOPMENT
3326	HSP90AB1	heat shock protein 90 alpha family class B member 1 [Source:HGNC Symbol;Acc:HGNC:5258]	GOBP_BIOLOGICAL_PROCESS_INVOLVED_IN_INTERSPECIES_INTERACTION_BETWEEN_ORGANISMS				GOBP_APOPTOTIC_PROCESS
5452	POU2F2	POU class 2 homeobox 2 [Source:HGNC Symbol;Acc:HGNC:9213]	GOBP_BIOLOGICAL_PROCESS_INVOLVED_IN_INTERSPECIES_INTERACTION_BETWEEN_ORGANISMS					GOBP_POSITIVE_REGULATION_OF_MULTICELLULAR_ORGANISMAL_PROCESS		GOBP_POSITIVE_REGULATION_OF_GENE_EXPRESSION	GOBP_IMMUNE_RESPONSE
7431	VIM	vimentin [Source:HGNC Symbol;Acc:HGNC:12692]	GOBP_BIOLOGICAL_PROCESS_INVOLVED_IN_INTERSPECIES_INTERACTION_BETWEEN_ORGANISMS							GOBP_POSITIVE_REGULATION_OF_GENE_EXPRESSION	GOBP_IMMUNE_RESPONSE
3312	HSPA8	heat shock protein family A (Hsp70) member 8 [Source:HGNC Symbol;Acc:HGNC:5241]	GOBP_BIOLOGICAL_PROCESS_INVOLVED_IN_INTERSPECIES_INTERACTION_BETWEEN_ORGANISMS							GOBP_POSITIVE_REGULATION_OF_GENE_EXPRESSION
23406	COTL1	coactosin like F-actin binding protein 1 [Source:HGNC Symbol;Acc:HGNC:18304]	GOBP_BIOLOGICAL_PROCESS_INVOLVED_IN_INTERSPECIES_INTERACTION_BETWEEN_ORGANISMS
939	CD27	CD27 molecule [Source:HGNC Symbol;Acc:HGNC:11922]		GOBP_REGULATION_OF_IMMUNE_SYSTEM_PROCESS	GOBP_LYMPHOCYTE_ACTIVATION	GOBP_IMMUNE_SYSTEM_DEVELOPMENT	GOBP_APOPTOTIC_PROCESS	GOBP_POSITIVE_REGULATION_OF_MULTICELLULAR_ORGANISMAL_PROCESS	GOBP_CELL_ACTIVATION		GOBP_IMMUNE_RESPONSE	GOBP_REGULATION_OF_MULTICELLULAR_ORGANISMAL_DEVELOPMENT
1880	GPR183	G protein-coupled receptor 183 [Source:HGNC Symbol;Acc:HGNC:3128]		GOBP_REGULATION_OF_IMMUNE_SYSTEM_PROCESS	GOBP_LYMPHOCYTE_ACTIVATION	GOBP_IMMUNE_SYSTEM_DEVELOPMENT			GOBP_CELL_ACTIVATION		GOBP_IMMUNE_RESPONSE
23495	TNFRSF13B	TNF receptor superfamily member 13B [Source:HGNC Symbol;Acc:HGNC:18153]		GOBP_REGULATION_OF_IMMUNE_SYSTEM_PROCESS	GOBP_LYMPHOCYTE_ACTIVATION	GOBP_IMMUNE_SYSTEM_DEVELOPMENT			GOBP_CELL_ACTIVATION		GOBP_IMMUNE_RESPONSE
678	ZFP36L2	ZFP36 ring finger protein like 2 [Source:HGNC Symbol;Acc:HGNC:1108]		GOBP_REGULATION_OF_IMMUNE_SYSTEM_PROCESS	GOBP_LYMPHOCYTE_ACTIVATION	GOBP_IMMUNE_SYSTEM_DEVELOPMENT			GOBP_CELL_ACTIVATION			GOBP_REGULATION_OF_MULTICELLULAR_ORGANISMAL_DEVELOPMENT
8364	H4C3	H4 clustered histone 3 [Source:HGNC Symbol;Acc:HGNC:4787]		GOBP_REGULATION_OF_IMMUNE_SYSTEM_PROCESS		GOBP_IMMUNE_SYSTEM_DEVELOPMENT						GOBP_REGULATION_OF_MULTICELLULAR_ORGANISMAL_DEVELOPMENT
1512	CTSH	cathepsin H [Source:HGNC Symbol;Acc:HGNC:2535]		GOBP_REGULATION_OF_IMMUNE_SYSTEM_PROCESS			GOBP_APOPTOTIC_PROCESS	GOBP_POSITIVE_REGULATION_OF_MULTICELLULAR_ORGANISMAL_PROCESS		GOBP_POSITIVE_REGULATION_OF_GENE_EXPRESSION	GOBP_IMMUNE_RESPONSE	GOBP_REGULATION_OF_MULTICELLULAR_ORGANISMAL_DEVELOPMENT
1831	TSC22D3	TSC22 domain family member 3 [Source:HGNC Symbol;Acc:HGNC:3051]		GOBP_REGULATION_OF_IMMUNE_SYSTEM_PROCESS			GOBP_APOPTOTIC_PROCESS
1958	EGR1	early growth response 1 [Source:HGNC Symbol;Acc:HGNC:3238]			GOBP_LYMPHOCYTE_ACTIVATION	GOBP_IMMUNE_SYSTEM_DEVELOPMENT	GOBP_APOPTOTIC_PROCESS	GOBP_POSITIVE_REGULATION_OF_MULTICELLULAR_ORGANISMAL_PROCESS	GOBP_CELL_ACTIVATION	GOBP_POSITIVE_REGULATION_OF_GENE_EXPRESSION
1316	KLF6	Kruppel like factor 6 [Source:HGNC Symbol;Acc:HGNC:2235]			GOBP_LYMPHOCYTE_ACTIVATION	GOBP_IMMUNE_SYSTEM_DEVELOPMENT			GOBP_CELL_ACTIVATION
57580	PREX1	phosphatidylinositol-3,4,5-trisphosphate dependent Rac exchange factor 1 [Source:HGNC Symbol;Acc:HGNC:32594]			GOBP_LYMPHOCYTE_ACTIVATION	GOBP_IMMUNE_SYSTEM_DEVELOPMENT			GOBP_CELL_ACTIVATION
960	CD44	CD44 molecule (Indian blood group) [Source:HGNC Symbol;Acc:HGNC:1681]			GOBP_LYMPHOCYTE_ACTIVATION		GOBP_APOPTOTIC_PROCESS		GOBP_CELL_ACTIVATION
4050	LTB	lymphotoxin beta [Source:HGNC Symbol;Acc:HGNC:6711]				GOBP_IMMUNE_SYSTEM_DEVELOPMENT		GOBP_POSITIVE_REGULATION_OF_MULTICELLULAR_ORGANISMAL_PROCESS		GOBP_POSITIVE_REGULATION_OF_GENE_EXPRESSION	GOBP_IMMUNE_RESPONSE
302	ANXA2	annexin A2 [Source:HGNC Symbol;Acc:HGNC:537]				GOBP_IMMUNE_SYSTEM_DEVELOPMENT		GOBP_POSITIVE_REGULATION_OF_MULTICELLULAR_ORGANISMAL_PROCESS		GOBP_POSITIVE_REGULATION_OF_GENE_EXPRESSION		GOBP_REGULATION_OF_MULTICELLULAR_ORGANISMAL_DEVELOPMENT
1938	EEF2	eukaryotic translation elongation factor 2 [Source:HGNC Symbol;Acc:HGNC:3214]				GOBP_IMMUNE_SYSTEM_DEVELOPMENT				GOBP_POSITIVE_REGULATION_OF_GENE_EXPRESSION
4831	NME2	NME/NM23 nucleoside diphosphate kinase 2 [Source:HGNC Symbol;Acc:HGNC:7850]					GOBP_APOPTOTIC_PROCESS	GOBP_POSITIVE_REGULATION_OF_MULTICELLULAR_ORGANISMAL_PROCESS				GOBP_REGULATION_OF_MULTICELLULAR_ORGANISMAL_DEVELOPMENT
1396	CRIP1	cysteine rich protein 1 [Source:HGNC Symbol;Acc:HGNC:2360]					GOBP_APOPTOTIC_PROCESS				GOBP_IMMUNE_RESPONSE
400916	CHCHD10	coiled-coil-helix-coiled-coil-helix domain containing 10 [Source:HGNC Symbol;Acc:HGNC:15559]					GOBP_APOPTOTIC_PROCESS
831	CAST	calpastatin [Source:HGNC Symbol;Acc:HGNC:1515]					GOBP_APOPTOTIC_PROCESS
4082	MARCKS	myristoylated alanine rich protein kinase C substrate [Source:HGNC Symbol;Acc:HGNC:6759]					GOBP_APOPTOTIC_PROCESS
6711	SPTBN1	spectrin beta, non-erythrocytic 1 [Source:HGNC Symbol;Acc:HGNC:11275]						GOBP_POSITIVE_REGULATION_OF_MULTICELLULAR_ORGANISMAL_PROCESS		GOBP_POSITIVE_REGULATION_OF_GENE_EXPRESSION
10409	BASP1	brain abundant membrane attached signal protein 1 [Source:HGNC Symbol;Acc:HGNC:957]						GOBP_POSITIVE_REGULATION_OF_MULTICELLULAR_ORGANISMAL_PROCESS				GOBP_REGULATION_OF_MULTICELLULAR_ORGANISMAL_DEVELOPMENT
6281	S100A10	S100 calcium binding protein A10 [Source:HGNC Symbol;Acc:HGNC:10487]								GOBP_POSITIVE_REGULATION_OF_GENE_EXPRESSION		GOBP_REGULATION_OF_MULTICELLULAR_ORGANISMAL_DEVELOPMENT
340481	ZDHHC21	zinc finger DHHC-type palmitoyltransferase 21 [Source:HGNC Symbol;Acc:HGNC:20750]										GOBP_REGULATION_OF_MULTICELLULAR_ORGANISMAL_DEVELOPMENT
6925	TCF4	transcription factor 4 [Source:HGNC Symbol;Acc:HGNC:11634]
7913	DEK	DEK proto-oncogene [Source:HGNC Symbol;Acc:HGNC:2768]
9592	IER2	immediate early response 2 [Source:HGNC Symbol;Acc:HGNC:28871]
7799	PRDM2	PR/SET domain 2 [Source:HGNC Symbol;Acc:HGNC:9347]
83478	ARHGAP24	Rho GTPase activating protein 24 [Source:HGNC Symbol;Acc:HGNC:25361]
6224	RPS20	ribosomal protein S20 [Source:HGNC Symbol;Acc:HGNC:10405]
6187	RPS2	ribosomal protein S2 [Source:HGNC Symbol;Acc:HGNC:10404]
6227	RPS21	ribosomal protein S21 [Source:HGNC Symbol;Acc:HGNC:10409]
25873	RPL36	ribosomal protein L36 [Source:HGNC Symbol;Acc:HGNC:13631]
6144	RPL21	ribosomal protein L21 [Source:HGNC Symbol;Acc:HGNC:10313]
25825	BACE2	beta-secretase 2 [Source:HGNC Symbol;Acc:HGNC:934]
79026	AHNAK	AHNAK nucleoprotein [Source:HGNC Symbol;Acc:HGNC:347]
51347	TAOK3	TAO kinase 3 [Source:HGNC Symbol;Acc:HGNC:18133]
6275	S100A4	S100 calcium binding protein A4 [Source:HGNC Symbol;Acc:HGNC:10494]
4670	HNRNPM	heterogeneous nuclear ribonucleoprotein M [Source:HGNC Symbol;Acc:HGNC:5046]
9665	MARF1	meiosis regulator and mRNA stability factor 1 [Source:HGNC Symbol;Acc:HGNC:29562]
6277	S100A6	S100 calcium binding protein A6 [Source:HGNC Symbol;Acc:HGNC:10496]
10863	ADAM28	ADAM metallopeptidase domain 28 [Source:HGNC Symbol;Acc:HGNC:206]
8082	SSPN	sarcospan [Source:HGNC Symbol;Acc:HGNC:11322]
7846	TUBA1A	tubulin alpha 1a [Source:HGNC Symbol;Acc:HGNC:20766]
7086	TKT	transketolase [Source:HGNC Symbol;Acc:HGNC:11834]
201799	TMEM154	transmembrane protein 154 [Source:HGNC Symbol;Acc:HGNC:26489]
22837	COBLL1	cordon-bleu WH2 repeat protein like 1 [Source:HGNC Symbol;Acc:HGNC:23571]
3732	CD82	CD82 molecule [Source:HGNC Symbol;Acc:HGNC:6210]
400986	ANKRD36C	ankyrin repeat domain 36C [Source:HGNC Symbol;Acc:HGNC:32946]
653784	MZT2A	mitotic spindle organizing protein 2A [Source:HGNC Symbol;Acc:HGNC:33187]
