# Supplementary material for: Single-cell analyses reveal the therapeutic effects of ATHENA and its mechanism in a rhabdomyosarcoma patient
Source: Front Oncol. 2022 Nov 29;12:1039145. doi: 10.3389/fonc.2022.1039145 (PMC9745782; doi:10.3389/fonc.2022.1039145)
Supplement: Supplementary file 13 [file DataSheet_5.xlsx]

## Sheet: GSEA scSTAR-C2 (Myeloid)
Supplementary information 5: GO terms in scSTAR-C2 (Myeloid)
Overlap Results
Collection(s):	GO:BP
# overlaps shown:	10
# genesets in collections:	7763
# genes in comparison (n):	161
# genes in universe (N):	41014
Gene Set Name	# Genes in Gene Set (K)	Description	# Genes in Overlap (k)	k/K	p-value	FDR q-value
GOBP_DEFENSE_RESPONSE	1816	Reactions, triggered in response to the presence of a foreign body or the occurrence of an injury, which result in restriction of damage to the organism attacked or prevention/recovery from the infection caused by the attack. [GOC:go_curators]	62	0.0341	1.53e-41	1.19e-37
GOBP_BIOLOGICAL_PROCESS_INVOLVED_IN_INTERSPECIES_INTERACTION_BETWEEN_ORGANISMS	1722	Any process evolved to enable an interaction with an organism of a different species. [GOC:cc]	57	0.0331	3.5e-37	1.36e-33
GOBP_DEFENSE_RESPONSE_TO_OTHER_ORGANISM	1178	Reactions triggered in response to the presence of another organism that act to protect the cell or organism from damage caused by that organism. [GOC:dos]	47	0.0399	7.05e-34	1.82e-30
GOBP_IMMUNE_RESPONSE	1940	Any immune system process that functions in the calibrated response of an organism to a potential internal or invasive threat. [GO_REF:0000022, GOC:add]	56	0.0289	2.22e-33	4.3e-30
GOBP_RESPONSE_TO_VIRUS	410	Any process that results in a change in state or activity of a cell or an organism (in terms of movement, secretion, enzyme production, gene expression, etc.) as a result of a stimulus from a virus. [GOC:hb]	32	0.078	5.26e-32	8.16e-29
GOBP_INNATE_IMMUNE_RESPONSE	921	Innate immune responses are defense responses mediated by germline encoded components that directly recognize components of potential pathogens. [GO_REF:0000022, GOC:add, GOC:ebc, GOC:mtg_sensu]	41	0.0445	2.79e-31	3.61e-28
GOBP_DEFENSE_RESPONSE_TO_SYMBIONT	306	Reactions triggered in response to the presence of a symbiont that act to protect the cell or organism from damage caused by that symbiont. [GOC:pg]	28	0.0915	5.4e-30	5.99e-27
GOBP_RESPONSE_TO_CYTOKINE	932	Any process that results in a change in state or activity of a cell or an organism (in terms of movement, secretion, enzyme production, gene expression, etc.) as a result of a cytokine stimulus. [GOC:sl]	37	0.0397	1.94e-26	1.88e-23
GOBP_REGULATION_OF_DEFENSE_RESPONSE	683	Any process that modulates the frequency, rate or extent of a defense response. [GOC:mah]	32	0.0469	4.63e-25	3.99e-22
GOBP_REGULATION_OF_RESPONSE_TO_EXTERNAL_STIMULUS	1017	Any process that modulates the frequency, rate or extent of a response to an external stimulus. [GOC:mah]	36	0.0354	4.87e-24	3.78e-21
Gene/Gene Set Overlap Matrix
Entrez Gene Id	Gene Symbol	Gene Description	GOBP_DEFENSE_RESPONSE	GOBP_BIOLOGICAL_PROCESS_INVOLVED_IN_INTERSPECIES_INTERACTION_BETWEEN_ORGANISMS	GOBP_DEFENSE_RESPONSE_TO_OTHER_ORGANISM	GOBP_IMMUNE_RESPONSE	GOBP_RESPONSE_TO_VIRUS	GOBP_INNATE_IMMUNE_RESPONSE	GOBP_DEFENSE_RESPONSE_TO_SYMBIONT	GOBP_RESPONSE_TO_CYTOKINE	GOBP_REGULATION_OF_DEFENSE_RESPONSE	GOBP_REGULATION_OF_RESPONSE_TO_EXTERNAL_STIMULUS
3428	IFI16	interferon gamma inducible protein 16 [Source:HGNC Symbol;Acc:HGNC:5395]	GOBP_DEFENSE_RESPONSE	GOBP_BIOLOGICAL_PROCESS_INVOLVED_IN_INTERSPECIES_INTERACTION_BETWEEN_ORGANISMS	GOBP_DEFENSE_RESPONSE_TO_OTHER_ORGANISM	GOBP_IMMUNE_RESPONSE	GOBP_RESPONSE_TO_VIRUS	GOBP_INNATE_IMMUNE_RESPONSE	GOBP_DEFENSE_RESPONSE_TO_SYMBIONT	GOBP_RESPONSE_TO_CYTOKINE	GOBP_REGULATION_OF_DEFENSE_RESPONSE	GOBP_REGULATION_OF_RESPONSE_TO_EXTERNAL_STIMULUS
5359	PLSCR1	phospholipid scramblase 1 [Source:HGNC Symbol;Acc:HGNC:9092]	GOBP_DEFENSE_RESPONSE	GOBP_BIOLOGICAL_PROCESS_INVOLVED_IN_INTERSPECIES_INTERACTION_BETWEEN_ORGANISMS	GOBP_DEFENSE_RESPONSE_TO_OTHER_ORGANISM	GOBP_IMMUNE_RESPONSE	GOBP_RESPONSE_TO_VIRUS	GOBP_INNATE_IMMUNE_RESPONSE	GOBP_DEFENSE_RESPONSE_TO_SYMBIONT	GOBP_RESPONSE_TO_CYTOKINE	GOBP_REGULATION_OF_DEFENSE_RESPONSE	GOBP_REGULATION_OF_RESPONSE_TO_EXTERNAL_STIMULUS
4938	OAS1	2'-5'-oligoadenylate synthetase 1 [Source:HGNC Symbol;Acc:HGNC:8086]	GOBP_DEFENSE_RESPONSE	GOBP_BIOLOGICAL_PROCESS_INVOLVED_IN_INTERSPECIES_INTERACTION_BETWEEN_ORGANISMS	GOBP_DEFENSE_RESPONSE_TO_OTHER_ORGANISM	GOBP_IMMUNE_RESPONSE	GOBP_RESPONSE_TO_VIRUS	GOBP_INNATE_IMMUNE_RESPONSE	GOBP_DEFENSE_RESPONSE_TO_SYMBIONT	GOBP_RESPONSE_TO_CYTOKINE	GOBP_REGULATION_OF_DEFENSE_RESPONSE	GOBP_REGULATION_OF_RESPONSE_TO_EXTERNAL_STIMULUS
4940	OAS3	2'-5'-oligoadenylate synthetase 3 [Source:HGNC Symbol;Acc:HGNC:8088]	GOBP_DEFENSE_RESPONSE	GOBP_BIOLOGICAL_PROCESS_INVOLVED_IN_INTERSPECIES_INTERACTION_BETWEEN_ORGANISMS	GOBP_DEFENSE_RESPONSE_TO_OTHER_ORGANISM	GOBP_IMMUNE_RESPONSE	GOBP_RESPONSE_TO_VIRUS	GOBP_INNATE_IMMUNE_RESPONSE	GOBP_DEFENSE_RESPONSE_TO_SYMBIONT	GOBP_RESPONSE_TO_CYTOKINE	GOBP_REGULATION_OF_DEFENSE_RESPONSE	GOBP_REGULATION_OF_RESPONSE_TO_EXTERNAL_STIMULUS
9636	ISG15	ISG15 ubiquitin like modifier [Source:HGNC Symbol;Acc:HGNC:4053]	GOBP_DEFENSE_RESPONSE	GOBP_BIOLOGICAL_PROCESS_INVOLVED_IN_INTERSPECIES_INTERACTION_BETWEEN_ORGANISMS	GOBP_DEFENSE_RESPONSE_TO_OTHER_ORGANISM	GOBP_IMMUNE_RESPONSE	GOBP_RESPONSE_TO_VIRUS	GOBP_INNATE_IMMUNE_RESPONSE	GOBP_DEFENSE_RESPONSE_TO_SYMBIONT	GOBP_RESPONSE_TO_CYTOKINE	GOBP_REGULATION_OF_DEFENSE_RESPONSE	GOBP_REGULATION_OF_RESPONSE_TO_EXTERNAL_STIMULUS
6772	STAT1	signal transducer and activator of transcription 1 [Source:HGNC Symbol;Acc:HGNC:11362]	GOBP_DEFENSE_RESPONSE	GOBP_BIOLOGICAL_PROCESS_INVOLVED_IN_INTERSPECIES_INTERACTION_BETWEEN_ORGANISMS	GOBP_DEFENSE_RESPONSE_TO_OTHER_ORGANISM	GOBP_IMMUNE_RESPONSE	GOBP_RESPONSE_TO_VIRUS	GOBP_INNATE_IMMUNE_RESPONSE	GOBP_DEFENSE_RESPONSE_TO_SYMBIONT	GOBP_RESPONSE_TO_CYTOKINE	GOBP_REGULATION_OF_DEFENSE_RESPONSE	GOBP_REGULATION_OF_RESPONSE_TO_EXTERNAL_STIMULUS
3665	IRF7	interferon regulatory factor 7 [Source:HGNC Symbol;Acc:HGNC:6122]	GOBP_DEFENSE_RESPONSE	GOBP_BIOLOGICAL_PROCESS_INVOLVED_IN_INTERSPECIES_INTERACTION_BETWEEN_ORGANISMS	GOBP_DEFENSE_RESPONSE_TO_OTHER_ORGANISM	GOBP_IMMUNE_RESPONSE	GOBP_RESPONSE_TO_VIRUS	GOBP_INNATE_IMMUNE_RESPONSE	GOBP_DEFENSE_RESPONSE_TO_SYMBIONT	GOBP_RESPONSE_TO_CYTOKINE	GOBP_REGULATION_OF_DEFENSE_RESPONSE	GOBP_REGULATION_OF_RESPONSE_TO_EXTERNAL_STIMULUS
83666	PARP9	poly(ADP-ribose) polymerase family member 9 [Source:HGNC Symbol;Acc:HGNC:24118]	GOBP_DEFENSE_RESPONSE	GOBP_BIOLOGICAL_PROCESS_INVOLVED_IN_INTERSPECIES_INTERACTION_BETWEEN_ORGANISMS	GOBP_DEFENSE_RESPONSE_TO_OTHER_ORGANISM	GOBP_IMMUNE_RESPONSE	GOBP_RESPONSE_TO_VIRUS	GOBP_INNATE_IMMUNE_RESPONSE	GOBP_DEFENSE_RESPONSE_TO_SYMBIONT	GOBP_RESPONSE_TO_CYTOKINE	GOBP_REGULATION_OF_DEFENSE_RESPONSE	GOBP_REGULATION_OF_RESPONSE_TO_EXTERNAL_STIMULUS
6773	STAT2	signal transducer and activator of transcription 2 [Source:HGNC Symbol;Acc:HGNC:11363]	GOBP_DEFENSE_RESPONSE	GOBP_BIOLOGICAL_PROCESS_INVOLVED_IN_INTERSPECIES_INTERACTION_BETWEEN_ORGANISMS	GOBP_DEFENSE_RESPONSE_TO_OTHER_ORGANISM	GOBP_IMMUNE_RESPONSE	GOBP_RESPONSE_TO_VIRUS	GOBP_INNATE_IMMUNE_RESPONSE	GOBP_DEFENSE_RESPONSE_TO_SYMBIONT	GOBP_RESPONSE_TO_CYTOKINE	GOBP_REGULATION_OF_DEFENSE_RESPONSE	GOBP_REGULATION_OF_RESPONSE_TO_EXTERNAL_STIMULUS
23586	DDX58	DExD/H-box helicase 58 [Source:HGNC Symbol;Acc:HGNC:19102]	GOBP_DEFENSE_RESPONSE	GOBP_BIOLOGICAL_PROCESS_INVOLVED_IN_INTERSPECIES_INTERACTION_BETWEEN_ORGANISMS	GOBP_DEFENSE_RESPONSE_TO_OTHER_ORGANISM	GOBP_IMMUNE_RESPONSE	GOBP_RESPONSE_TO_VIRUS	GOBP_INNATE_IMMUNE_RESPONSE	GOBP_DEFENSE_RESPONSE_TO_SYMBIONT	GOBP_RESPONSE_TO_CYTOKINE	GOBP_REGULATION_OF_DEFENSE_RESPONSE	GOBP_REGULATION_OF_RESPONSE_TO_EXTERNAL_STIMULUS
3434	IFIT1	interferon induced protein with tetratricopeptide repeats 1 [Source:HGNC Symbol;Acc:HGNC:5407]	GOBP_DEFENSE_RESPONSE	GOBP_BIOLOGICAL_PROCESS_INVOLVED_IN_INTERSPECIES_INTERACTION_BETWEEN_ORGANISMS	GOBP_DEFENSE_RESPONSE_TO_OTHER_ORGANISM	GOBP_IMMUNE_RESPONSE	GOBP_RESPONSE_TO_VIRUS	GOBP_INNATE_IMMUNE_RESPONSE	GOBP_DEFENSE_RESPONSE_TO_SYMBIONT	GOBP_RESPONSE_TO_CYTOKINE	GOBP_REGULATION_OF_DEFENSE_RESPONSE	GOBP_REGULATION_OF_RESPONSE_TO_EXTERNAL_STIMULUS
5610	EIF2AK2	eukaryotic translation initiation factor 2 alpha kinase 2 [Source:HGNC Symbol;Acc:HGNC:9437]	GOBP_DEFENSE_RESPONSE	GOBP_BIOLOGICAL_PROCESS_INVOLVED_IN_INTERSPECIES_INTERACTION_BETWEEN_ORGANISMS	GOBP_DEFENSE_RESPONSE_TO_OTHER_ORGANISM	GOBP_IMMUNE_RESPONSE	GOBP_RESPONSE_TO_VIRUS	GOBP_INNATE_IMMUNE_RESPONSE	GOBP_DEFENSE_RESPONSE_TO_SYMBIONT	GOBP_RESPONSE_TO_CYTOKINE
4939	OAS2	2'-5'-oligoadenylate synthetase 2 [Source:HGNC Symbol;Acc:HGNC:8087]	GOBP_DEFENSE_RESPONSE	GOBP_BIOLOGICAL_PROCESS_INVOLVED_IN_INTERSPECIES_INTERACTION_BETWEEN_ORGANISMS	GOBP_DEFENSE_RESPONSE_TO_OTHER_ORGANISM	GOBP_IMMUNE_RESPONSE	GOBP_RESPONSE_TO_VIRUS	GOBP_INNATE_IMMUNE_RESPONSE	GOBP_DEFENSE_RESPONSE_TO_SYMBIONT	GOBP_RESPONSE_TO_CYTOKINE
4599	MX1	MX dynamin like GTPase 1 [Source:HGNC Symbol;Acc:HGNC:7532]	GOBP_DEFENSE_RESPONSE	GOBP_BIOLOGICAL_PROCESS_INVOLVED_IN_INTERSPECIES_INTERACTION_BETWEEN_ORGANISMS	GOBP_DEFENSE_RESPONSE_TO_OTHER_ORGANISM	GOBP_IMMUNE_RESPONSE	GOBP_RESPONSE_TO_VIRUS	GOBP_INNATE_IMMUNE_RESPONSE	GOBP_DEFENSE_RESPONSE_TO_SYMBIONT	GOBP_RESPONSE_TO_CYTOKINE
10410	IFITM3	interferon induced transmembrane protein 3 [Source:HGNC Symbol;Acc:HGNC:5414]	GOBP_DEFENSE_RESPONSE	GOBP_BIOLOGICAL_PROCESS_INVOLVED_IN_INTERSPECIES_INTERACTION_BETWEEN_ORGANISMS	GOBP_DEFENSE_RESPONSE_TO_OTHER_ORGANISM	GOBP_IMMUNE_RESPONSE	GOBP_RESPONSE_TO_VIRUS	GOBP_INNATE_IMMUNE_RESPONSE	GOBP_DEFENSE_RESPONSE_TO_SYMBIONT	GOBP_RESPONSE_TO_CYTOKINE
3433	IFIT2	interferon induced protein with tetratricopeptide repeats 2 [Source:HGNC Symbol;Acc:HGNC:5409]	GOBP_DEFENSE_RESPONSE	GOBP_BIOLOGICAL_PROCESS_INVOLVED_IN_INTERSPECIES_INTERACTION_BETWEEN_ORGANISMS	GOBP_DEFENSE_RESPONSE_TO_OTHER_ORGANISM	GOBP_IMMUNE_RESPONSE	GOBP_RESPONSE_TO_VIRUS	GOBP_INNATE_IMMUNE_RESPONSE	GOBP_DEFENSE_RESPONSE_TO_SYMBIONT	GOBP_RESPONSE_TO_CYTOKINE
3437	IFIT3	interferon induced protein with tetratricopeptide repeats 3 [Source:HGNC Symbol;Acc:HGNC:5411]	GOBP_DEFENSE_RESPONSE	GOBP_BIOLOGICAL_PROCESS_INVOLVED_IN_INTERSPECIES_INTERACTION_BETWEEN_ORGANISMS	GOBP_DEFENSE_RESPONSE_TO_OTHER_ORGANISM	GOBP_IMMUNE_RESPONSE	GOBP_RESPONSE_TO_VIRUS	GOBP_INNATE_IMMUNE_RESPONSE	GOBP_DEFENSE_RESPONSE_TO_SYMBIONT	GOBP_RESPONSE_TO_CYTOKINE
4600	MX2	MX dynamin like GTPase 2 [Source:HGNC Symbol;Acc:HGNC:7533]	GOBP_DEFENSE_RESPONSE	GOBP_BIOLOGICAL_PROCESS_INVOLVED_IN_INTERSPECIES_INTERACTION_BETWEEN_ORGANISMS	GOBP_DEFENSE_RESPONSE_TO_OTHER_ORGANISM	GOBP_IMMUNE_RESPONSE	GOBP_RESPONSE_TO_VIRUS	GOBP_INNATE_IMMUNE_RESPONSE	GOBP_DEFENSE_RESPONSE_TO_SYMBIONT	GOBP_RESPONSE_TO_CYTOKINE
9958	USP15	ubiquitin specific peptidase 15 [Source:HGNC Symbol;Acc:HGNC:12613]	GOBP_DEFENSE_RESPONSE	GOBP_BIOLOGICAL_PROCESS_INVOLVED_IN_INTERSPECIES_INTERACTION_BETWEEN_ORGANISMS	GOBP_DEFENSE_RESPONSE_TO_OTHER_ORGANISM	GOBP_IMMUNE_RESPONSE	GOBP_RESPONSE_TO_VIRUS	GOBP_INNATE_IMMUNE_RESPONSE	GOBP_DEFENSE_RESPONSE_TO_SYMBIONT		GOBP_REGULATION_OF_DEFENSE_RESPONSE	GOBP_REGULATION_OF_RESPONSE_TO_EXTERNAL_STIMULUS
151636	DTX3L	deltex E3 ubiquitin ligase 3L [Source:HGNC Symbol;Acc:HGNC:30323]	GOBP_DEFENSE_RESPONSE	GOBP_BIOLOGICAL_PROCESS_INVOLVED_IN_INTERSPECIES_INTERACTION_BETWEEN_ORGANISMS	GOBP_DEFENSE_RESPONSE_TO_OTHER_ORGANISM	GOBP_IMMUNE_RESPONSE	GOBP_RESPONSE_TO_VIRUS	GOBP_INNATE_IMMUNE_RESPONSE	GOBP_DEFENSE_RESPONSE_TO_SYMBIONT		GOBP_REGULATION_OF_DEFENSE_RESPONSE	GOBP_REGULATION_OF_RESPONSE_TO_EXTERNAL_STIMULUS
51191	HERC5	HECT and RLD domain containing E3 ubiquitin protein ligase 5 [Source:HGNC Symbol;Acc:HGNC:24368]	GOBP_DEFENSE_RESPONSE	GOBP_BIOLOGICAL_PROCESS_INVOLVED_IN_INTERSPECIES_INTERACTION_BETWEEN_ORGANISMS	GOBP_DEFENSE_RESPONSE_TO_OTHER_ORGANISM	GOBP_IMMUNE_RESPONSE	GOBP_RESPONSE_TO_VIRUS	GOBP_INNATE_IMMUNE_RESPONSE	GOBP_DEFENSE_RESPONSE_TO_SYMBIONT		GOBP_REGULATION_OF_DEFENSE_RESPONSE	GOBP_REGULATION_OF_RESPONSE_TO_EXTERNAL_STIMULUS
200315	APOBEC3A	apolipoprotein B mRNA editing enzyme catalytic subunit 3A [Source:HGNC Symbol;Acc:HGNC:17343]	GOBP_DEFENSE_RESPONSE	GOBP_BIOLOGICAL_PROCESS_INVOLVED_IN_INTERSPECIES_INTERACTION_BETWEEN_ORGANISMS	GOBP_DEFENSE_RESPONSE_TO_OTHER_ORGANISM	GOBP_IMMUNE_RESPONSE	GOBP_RESPONSE_TO_VIRUS	GOBP_INNATE_IMMUNE_RESPONSE	GOBP_DEFENSE_RESPONSE_TO_SYMBIONT
10346	TRIM22	tripartite motif containing 22 [Source:HGNC Symbol;Acc:HGNC:16379]	GOBP_DEFENSE_RESPONSE	GOBP_BIOLOGICAL_PROCESS_INVOLVED_IN_INTERSPECIES_INTERACTION_BETWEEN_ORGANISMS	GOBP_DEFENSE_RESPONSE_TO_OTHER_ORGANISM	GOBP_IMMUNE_RESPONSE	GOBP_RESPONSE_TO_VIRUS	GOBP_INNATE_IMMUNE_RESPONSE	GOBP_DEFENSE_RESPONSE_TO_SYMBIONT
2537	IFI6	interferon alpha inducible protein 6 [Source:HGNC Symbol;Acc:HGNC:4054]	GOBP_DEFENSE_RESPONSE	GOBP_BIOLOGICAL_PROCESS_INVOLVED_IN_INTERSPECIES_INTERACTION_BETWEEN_ORGANISMS	GOBP_DEFENSE_RESPONSE_TO_OTHER_ORGANISM	GOBP_IMMUNE_RESPONSE	GOBP_RESPONSE_TO_VIRUS	GOBP_INNATE_IMMUNE_RESPONSE	GOBP_DEFENSE_RESPONSE_TO_SYMBIONT
6039	RNASE6	ribonuclease A family member k6 [Source:HGNC Symbol;Acc:HGNC:10048]	GOBP_DEFENSE_RESPONSE	GOBP_BIOLOGICAL_PROCESS_INVOLVED_IN_INTERSPECIES_INTERACTION_BETWEEN_ORGANISMS	GOBP_DEFENSE_RESPONSE_TO_OTHER_ORGANISM	GOBP_IMMUNE_RESPONSE	GOBP_RESPONSE_TO_VIRUS	GOBP_INNATE_IMMUNE_RESPONSE	GOBP_DEFENSE_RESPONSE_TO_SYMBIONT
9111	NMI	N-myc and STAT interactor [Source:HGNC Symbol;Acc:HGNC:7854]	GOBP_DEFENSE_RESPONSE	GOBP_BIOLOGICAL_PROCESS_INVOLVED_IN_INTERSPECIES_INTERACTION_BETWEEN_ORGANISMS	GOBP_DEFENSE_RESPONSE_TO_OTHER_ORGANISM	GOBP_IMMUNE_RESPONSE	GOBP_RESPONSE_TO_VIRUS	GOBP_INNATE_IMMUNE_RESPONSE		GOBP_RESPONSE_TO_CYTOKINE	GOBP_REGULATION_OF_DEFENSE_RESPONSE	GOBP_REGULATION_OF_RESPONSE_TO_EXTERNAL_STIMULUS
2268	FGR	FGR proto-oncogene, Src family tyrosine kinase [Source:HGNC Symbol;Acc:HGNC:3697]	GOBP_DEFENSE_RESPONSE	GOBP_BIOLOGICAL_PROCESS_INVOLVED_IN_INTERSPECIES_INTERACTION_BETWEEN_ORGANISMS	GOBP_DEFENSE_RESPONSE_TO_OTHER_ORGANISM	GOBP_IMMUNE_RESPONSE	GOBP_RESPONSE_TO_VIRUS	GOBP_INNATE_IMMUNE_RESPONSE			GOBP_REGULATION_OF_DEFENSE_RESPONSE	GOBP_REGULATION_OF_RESPONSE_TO_EXTERNAL_STIMULUS
10964	IFI44L	interferon induced protein 44 like [Source:HGNC Symbol;Acc:HGNC:17817]	GOBP_DEFENSE_RESPONSE	GOBP_BIOLOGICAL_PROCESS_INVOLVED_IN_INTERSPECIES_INTERACTION_BETWEEN_ORGANISMS	GOBP_DEFENSE_RESPONSE_TO_OTHER_ORGANISM	GOBP_IMMUNE_RESPONSE	GOBP_RESPONSE_TO_VIRUS		GOBP_DEFENSE_RESPONSE_TO_SYMBIONT
4332	MNDA	myeloid cell nuclear differentiation antigen [Source:HGNC Symbol;Acc:HGNC:7183]	GOBP_DEFENSE_RESPONSE	GOBP_BIOLOGICAL_PROCESS_INVOLVED_IN_INTERSPECIES_INTERACTION_BETWEEN_ORGANISMS	GOBP_DEFENSE_RESPONSE_TO_OTHER_ORGANISM	GOBP_IMMUNE_RESPONSE		GOBP_INNATE_IMMUNE_RESPONSE		GOBP_RESPONSE_TO_CYTOKINE	GOBP_REGULATION_OF_DEFENSE_RESPONSE	GOBP_REGULATION_OF_RESPONSE_TO_EXTERNAL_STIMULUS
54625	PARP14	poly(ADP-ribose) polymerase family member 14 [Source:HGNC Symbol;Acc:HGNC:29232]	GOBP_DEFENSE_RESPONSE	GOBP_BIOLOGICAL_PROCESS_INVOLVED_IN_INTERSPECIES_INTERACTION_BETWEEN_ORGANISMS	GOBP_DEFENSE_RESPONSE_TO_OTHER_ORGANISM	GOBP_IMMUNE_RESPONSE		GOBP_INNATE_IMMUNE_RESPONSE		GOBP_RESPONSE_TO_CYTOKINE	GOBP_REGULATION_OF_DEFENSE_RESPONSE	GOBP_REGULATION_OF_RESPONSE_TO_EXTERNAL_STIMULUS
353514	LILRA5	leukocyte immunoglobulin like receptor A5 [Source:HGNC Symbol;Acc:HGNC:16309]	GOBP_DEFENSE_RESPONSE	GOBP_BIOLOGICAL_PROCESS_INVOLVED_IN_INTERSPECIES_INTERACTION_BETWEEN_ORGANISMS	GOBP_DEFENSE_RESPONSE_TO_OTHER_ORGANISM	GOBP_IMMUNE_RESPONSE		GOBP_INNATE_IMMUNE_RESPONSE		GOBP_RESPONSE_TO_CYTOKINE	GOBP_REGULATION_OF_DEFENSE_RESPONSE	GOBP_REGULATION_OF_RESPONSE_TO_EXTERNAL_STIMULUS
929	CD14	CD14 molecule [Source:HGNC Symbol;Acc:HGNC:1628]	GOBP_DEFENSE_RESPONSE	GOBP_BIOLOGICAL_PROCESS_INVOLVED_IN_INTERSPECIES_INTERACTION_BETWEEN_ORGANISMS	GOBP_DEFENSE_RESPONSE_TO_OTHER_ORGANISM	GOBP_IMMUNE_RESPONSE		GOBP_INNATE_IMMUNE_RESPONSE		GOBP_RESPONSE_TO_CYTOKINE		GOBP_REGULATION_OF_RESPONSE_TO_EXTERNAL_STIMULUS
2634	GBP2	guanylate binding protein 2 [Source:HGNC Symbol;Acc:HGNC:4183]	GOBP_DEFENSE_RESPONSE	GOBP_BIOLOGICAL_PROCESS_INVOLVED_IN_INTERSPECIES_INTERACTION_BETWEEN_ORGANISMS	GOBP_DEFENSE_RESPONSE_TO_OTHER_ORGANISM	GOBP_IMMUNE_RESPONSE		GOBP_INNATE_IMMUNE_RESPONSE		GOBP_RESPONSE_TO_CYTOKINE
2219	FCN1	ficolin 1 [Source:HGNC Symbol;Acc:HGNC:3623]	GOBP_DEFENSE_RESPONSE	GOBP_BIOLOGICAL_PROCESS_INVOLVED_IN_INTERSPECIES_INTERACTION_BETWEEN_ORGANISMS	GOBP_DEFENSE_RESPONSE_TO_OTHER_ORGANISM	GOBP_IMMUNE_RESPONSE		GOBP_INNATE_IMMUNE_RESPONSE			GOBP_REGULATION_OF_DEFENSE_RESPONSE	GOBP_REGULATION_OF_RESPONSE_TO_EXTERNAL_STIMULUS
64581	CLEC7A	C-type lectin domain containing 7A [Source:HGNC Symbol;Acc:HGNC:14558]	GOBP_DEFENSE_RESPONSE	GOBP_BIOLOGICAL_PROCESS_INVOLVED_IN_INTERSPECIES_INTERACTION_BETWEEN_ORGANISMS	GOBP_DEFENSE_RESPONSE_TO_OTHER_ORGANISM	GOBP_IMMUNE_RESPONSE		GOBP_INNATE_IMMUNE_RESPONSE			GOBP_REGULATION_OF_DEFENSE_RESPONSE	GOBP_REGULATION_OF_RESPONSE_TO_EXTERNAL_STIMULUS
653361	NCF1	neutrophil cytosolic factor 1 [Source:HGNC Symbol;Acc:HGNC:7660]	GOBP_DEFENSE_RESPONSE	GOBP_BIOLOGICAL_PROCESS_INVOLVED_IN_INTERSPECIES_INTERACTION_BETWEEN_ORGANISMS	GOBP_DEFENSE_RESPONSE_TO_OTHER_ORGANISM	GOBP_IMMUNE_RESPONSE		GOBP_INNATE_IMMUNE_RESPONSE			GOBP_REGULATION_OF_DEFENSE_RESPONSE	GOBP_REGULATION_OF_RESPONSE_TO_EXTERNAL_STIMULUS
3430	IFI35	interferon induced protein 35 [Source:HGNC Symbol;Acc:HGNC:5399]	GOBP_DEFENSE_RESPONSE	GOBP_BIOLOGICAL_PROCESS_INVOLVED_IN_INTERSPECIES_INTERACTION_BETWEEN_ORGANISMS	GOBP_DEFENSE_RESPONSE_TO_OTHER_ORGANISM	GOBP_IMMUNE_RESPONSE		GOBP_INNATE_IMMUNE_RESPONSE			GOBP_REGULATION_OF_DEFENSE_RESPONSE	GOBP_REGULATION_OF_RESPONSE_TO_EXTERNAL_STIMULUS
6279	S100A8	S100 calcium binding protein A8 [Source:HGNC Symbol;Acc:HGNC:10498]	GOBP_DEFENSE_RESPONSE	GOBP_BIOLOGICAL_PROCESS_INVOLVED_IN_INTERSPECIES_INTERACTION_BETWEEN_ORGANISMS	GOBP_DEFENSE_RESPONSE_TO_OTHER_ORGANISM	GOBP_IMMUNE_RESPONSE		GOBP_INNATE_IMMUNE_RESPONSE			GOBP_REGULATION_OF_DEFENSE_RESPONSE	GOBP_REGULATION_OF_RESPONSE_TO_EXTERNAL_STIMULUS
6280	S100A9	S100 calcium binding protein A9 [Source:HGNC Symbol;Acc:HGNC:10499]	GOBP_DEFENSE_RESPONSE	GOBP_BIOLOGICAL_PROCESS_INVOLVED_IN_INTERSPECIES_INTERACTION_BETWEEN_ORGANISMS	GOBP_DEFENSE_RESPONSE_TO_OTHER_ORGANISM	GOBP_IMMUNE_RESPONSE		GOBP_INNATE_IMMUNE_RESPONSE			GOBP_REGULATION_OF_DEFENSE_RESPONSE	GOBP_REGULATION_OF_RESPONSE_TO_EXTERNAL_STIMULUS
6283	S100A12	S100 calcium binding protein A12 [Source:HGNC Symbol;Acc:HGNC:10489]	GOBP_DEFENSE_RESPONSE	GOBP_BIOLOGICAL_PROCESS_INVOLVED_IN_INTERSPECIES_INTERACTION_BETWEEN_ORGANISMS	GOBP_DEFENSE_RESPONSE_TO_OTHER_ORGANISM	GOBP_IMMUNE_RESPONSE		GOBP_INNATE_IMMUNE_RESPONSE			GOBP_REGULATION_OF_DEFENSE_RESPONSE	GOBP_REGULATION_OF_RESPONSE_TO_EXTERNAL_STIMULUS
1536	CYBB	cytochrome b-245 beta chain [Source:HGNC Symbol;Acc:HGNC:2578]	GOBP_DEFENSE_RESPONSE	GOBP_BIOLOGICAL_PROCESS_INVOLVED_IN_INTERSPECIES_INTERACTION_BETWEEN_ORGANISMS	GOBP_DEFENSE_RESPONSE_TO_OTHER_ORGANISM	GOBP_IMMUNE_RESPONSE		GOBP_INNATE_IMMUNE_RESPONSE
6503	SLA	Src like adaptor [Source:HGNC Symbol;Acc:HGNC:10902]	GOBP_DEFENSE_RESPONSE	GOBP_BIOLOGICAL_PROCESS_INVOLVED_IN_INTERSPECIES_INTERACTION_BETWEEN_ORGANISMS	GOBP_DEFENSE_RESPONSE_TO_OTHER_ORGANISM	GOBP_IMMUNE_RESPONSE		GOBP_INNATE_IMMUNE_RESPONSE
4069	LYZ	lysozyme [Source:HGNC Symbol;Acc:HGNC:6740]	GOBP_DEFENSE_RESPONSE	GOBP_BIOLOGICAL_PROCESS_INVOLVED_IN_INTERSPECIES_INTERACTION_BETWEEN_ORGANISMS	GOBP_DEFENSE_RESPONSE_TO_OTHER_ORGANISM	GOBP_IMMUNE_RESPONSE
665	BNIP3L	BCL2 interacting protein 3 like [Source:HGNC Symbol;Acc:HGNC:1085]	GOBP_DEFENSE_RESPONSE	GOBP_BIOLOGICAL_PROCESS_INVOLVED_IN_INTERSPECIES_INTERACTION_BETWEEN_ORGANISMS	GOBP_DEFENSE_RESPONSE_TO_OTHER_ORGANISM		GOBP_RESPONSE_TO_VIRUS		GOBP_DEFENSE_RESPONSE_TO_SYMBIONT
91351	DDX60L	DExD/H-box 60 like [Source:HGNC Symbol;Acc:HGNC:26429]	GOBP_DEFENSE_RESPONSE	GOBP_BIOLOGICAL_PROCESS_INVOLVED_IN_INTERSPECIES_INTERACTION_BETWEEN_ORGANISMS	GOBP_DEFENSE_RESPONSE_TO_OTHER_ORGANISM		GOBP_RESPONSE_TO_VIRUS		GOBP_DEFENSE_RESPONSE_TO_SYMBIONT
51316	PLAC8	placenta associated 8 [Source:HGNC Symbol;Acc:HGNC:19254]	GOBP_DEFENSE_RESPONSE	GOBP_BIOLOGICAL_PROCESS_INVOLVED_IN_INTERSPECIES_INTERACTION_BETWEEN_ORGANISMS	GOBP_DEFENSE_RESPONSE_TO_OTHER_ORGANISM
57674	RNF213	ring finger protein 213 [Source:HGNC Symbol;Acc:HGNC:14539]	GOBP_DEFENSE_RESPONSE	GOBP_BIOLOGICAL_PROCESS_INVOLVED_IN_INTERSPECIES_INTERACTION_BETWEEN_ORGANISMS	GOBP_DEFENSE_RESPONSE_TO_OTHER_ORGANISM
4792	NFKBIA	NFKB inhibitor alpha [Source:HGNC Symbol;Acc:HGNC:7797]	GOBP_DEFENSE_RESPONSE	GOBP_BIOLOGICAL_PROCESS_INVOLVED_IN_INTERSPECIES_INTERACTION_BETWEEN_ORGANISMS		GOBP_IMMUNE_RESPONSE				GOBP_RESPONSE_TO_CYTOKINE	GOBP_REGULATION_OF_DEFENSE_RESPONSE	GOBP_REGULATION_OF_RESPONSE_TO_EXTERNAL_STIMULUS
968	CD68	CD68 molecule [Source:HGNC Symbol;Acc:HGNC:1693]	GOBP_DEFENSE_RESPONSE	GOBP_BIOLOGICAL_PROCESS_INVOLVED_IN_INTERSPECIES_INTERACTION_BETWEEN_ORGANISMS		GOBP_IMMUNE_RESPONSE
3091	HIF1A	hypoxia inducible factor 1 subunit alpha [Source:HGNC Symbol;Acc:HGNC:4910]	GOBP_DEFENSE_RESPONSE	GOBP_BIOLOGICAL_PROCESS_INVOLVED_IN_INTERSPECIES_INTERACTION_BETWEEN_ORGANISMS			GOBP_RESPONSE_TO_VIRUS			GOBP_RESPONSE_TO_CYTOKINE
2353	FOS	Fos proto-oncogene, AP-1 transcription factor subunit [Source:HGNC Symbol;Acc:HGNC:3796]	GOBP_DEFENSE_RESPONSE	GOBP_BIOLOGICAL_PROCESS_INVOLVED_IN_INTERSPECIES_INTERACTION_BETWEEN_ORGANISMS						GOBP_RESPONSE_TO_CYTOKINE
3725	JUN	Jun proto-oncogene, AP-1 transcription factor subunit [Source:HGNC Symbol;Acc:HGNC:6204]	GOBP_DEFENSE_RESPONSE	GOBP_BIOLOGICAL_PROCESS_INVOLVED_IN_INTERSPECIES_INTERACTION_BETWEEN_ORGANISMS
6614	SIGLEC1	sialic acid binding Ig like lectin 1 [Source:HGNC Symbol;Acc:HGNC:11127]	GOBP_DEFENSE_RESPONSE	GOBP_BIOLOGICAL_PROCESS_INVOLVED_IN_INTERSPECIES_INTERACTION_BETWEEN_ORGANISMS
1230	CCR1	C-C motif chemokine receptor 1 [Source:HGNC Symbol;Acc:HGNC:1602]	GOBP_DEFENSE_RESPONSE			GOBP_IMMUNE_RESPONSE				GOBP_RESPONSE_TO_CYTOKINE		GOBP_REGULATION_OF_RESPONSE_TO_EXTERNAL_STIMULUS
4814	NINJ1	ninjurin 1 [Source:HGNC Symbol;Acc:HGNC:7824]	GOBP_DEFENSE_RESPONSE			GOBP_IMMUNE_RESPONSE					GOBP_REGULATION_OF_DEFENSE_RESPONSE	GOBP_REGULATION_OF_RESPONSE_TO_EXTERNAL_STIMULUS
683	BST1	bone marrow stromal cell antigen 1 [Source:HGNC Symbol;Acc:HGNC:1118]	GOBP_DEFENSE_RESPONSE			GOBP_IMMUNE_RESPONSE					GOBP_REGULATION_OF_DEFENSE_RESPONSE	GOBP_REGULATION_OF_RESPONSE_TO_EXTERNAL_STIMULUS
240	ALOX5	arachidonate 5-lipoxygenase [Source:HGNC Symbol;Acc:HGNC:435]	GOBP_DEFENSE_RESPONSE			GOBP_IMMUNE_RESPONSE					GOBP_REGULATION_OF_DEFENSE_RESPONSE	GOBP_REGULATION_OF_RESPONSE_TO_EXTERNAL_STIMULUS
2357	FPR1	formyl peptide receptor 1 [Source:HGNC Symbol;Acc:HGNC:3826]	GOBP_DEFENSE_RESPONSE			GOBP_IMMUNE_RESPONSE
4035	LRP1	LDL receptor related protein 1 [Source:HGNC Symbol;Acc:HGNC:6692]	GOBP_DEFENSE_RESPONSE			GOBP_IMMUNE_RESPONSE
1441	CSF3R	colony stimulating factor 3 receptor [Source:HGNC Symbol;Acc:HGNC:2439]	GOBP_DEFENSE_RESPONSE							GOBP_RESPONSE_TO_CYTOKINE
120892	LRRK2	leucine rich repeat kinase 2 [Source:HGNC Symbol;Acc:HGNC:18618]	GOBP_DEFENSE_RESPONSE								GOBP_REGULATION_OF_DEFENSE_RESPONSE	GOBP_REGULATION_OF_RESPONSE_TO_EXTERNAL_STIMULUS
283131	NEAT1	nuclear paraspeckle assembly transcript 1 [Source:HGNC Symbol;Acc:HGNC:30815]	GOBP_DEFENSE_RESPONSE								GOBP_REGULATION_OF_DEFENSE_RESPONSE	GOBP_REGULATION_OF_RESPONSE_TO_EXTERNAL_STIMULUS
10561	IFI44	interferon induced protein 44 [Source:HGNC Symbol;Acc:HGNC:16938]		GOBP_BIOLOGICAL_PROCESS_INVOLVED_IN_INTERSPECIES_INTERACTION_BETWEEN_ORGANISMS		GOBP_IMMUNE_RESPONSE	GOBP_RESPONSE_TO_VIRUS
3727	JUND	JunD proto-oncogene, AP-1 transcription factor subunit [Source:HGNC Symbol;Acc:HGNC:6206]		GOBP_BIOLOGICAL_PROCESS_INVOLVED_IN_INTERSPECIES_INTERACTION_BETWEEN_ORGANISMS
4061	LY6E	lymphocyte antigen 6 family member E [Source:HGNC Symbol;Acc:HGNC:6727]		GOBP_BIOLOGICAL_PROCESS_INVOLVED_IN_INTERSPECIES_INTERACTION_BETWEEN_ORGANISMS
706	TSPO	translocator protein [Source:HGNC Symbol;Acc:HGNC:1158]		GOBP_BIOLOGICAL_PROCESS_INVOLVED_IN_INTERSPECIES_INTERACTION_BETWEEN_ORGANISMS
54440	SASH3	SAM and SH3 domain containing 3 [Source:HGNC Symbol;Acc:HGNC:15975]				GOBP_IMMUNE_RESPONSE
10870	HCST	hematopoietic cell signal transducer [Source:HGNC Symbol;Acc:HGNC:16977]				GOBP_IMMUNE_RESPONSE
2212	FCGR2A	Fc gamma receptor IIa [Source:HGNC Symbol;Acc:HGNC:3616]				GOBP_IMMUNE_RESPONSE
6398	SECTM1	secreted and transmembrane 1 [Source:HGNC Symbol;Acc:HGNC:10707]				GOBP_IMMUNE_RESPONSE
1843	DUSP1	dual specificity phosphatase 1 [Source:HGNC Symbol;Acc:HGNC:3064]								GOBP_RESPONSE_TO_CYTOKINE		GOBP_REGULATION_OF_RESPONSE_TO_EXTERNAL_STIMULUS
4170	MCL1	MCL1 apoptosis regulator, BCL2 family member [Source:HGNC Symbol;Acc:HGNC:6943]								GOBP_RESPONSE_TO_CYTOKINE
677	ZFP36L1	ZFP36 ring finger protein like 1 [Source:HGNC Symbol;Acc:HGNC:1107]								GOBP_RESPONSE_TO_CYTOKINE
678	ZFP36L2	ZFP36 ring finger protein like 2 [Source:HGNC Symbol;Acc:HGNC:1108]								GOBP_RESPONSE_TO_CYTOKINE
1545	CYP1B1	cytochrome P450 family 1 subfamily B member 1 [Source:HGNC Symbol;Acc:HGNC:2597]								GOBP_RESPONSE_TO_CYTOKINE
54739	XAF1	XIAP associated factor 1 [Source:HGNC Symbol;Acc:HGNC:30932]								GOBP_RESPONSE_TO_CYTOKINE
4502	MT2A	metallothionein 2A [Source:HGNC Symbol;Acc:HGNC:7406]								GOBP_RESPONSE_TO_CYTOKINE
29887	SNX10	sorting nexin 10 [Source:HGNC Symbol;Acc:HGNC:14974]								GOBP_RESPONSE_TO_CYTOKINE
10855	HPSE	heparanase [Source:HGNC Symbol;Acc:HGNC:5164]										GOBP_REGULATION_OF_RESPONSE_TO_EXTERNAL_STIMULUS
3301	DNAJA1	DnaJ heat shock protein family (Hsp40) member A1 [Source:HGNC Symbol;Acc:HGNC:5229]
5514	PPP1R10	protein phosphatase 1 regulatory subunit 10 [Source:HGNC Symbol;Acc:HGNC:9284]
23347	SMCHD1	structural maintenance of chromosomes flexible hinge domain containing 1 [Source:HGNC Symbol;Acc:HGNC:29090]
2124	EVI2B	ecotropic viral integration site 2B [Source:HGNC Symbol;Acc:HGNC:3500]
55365	TMEM176A	transmembrane protein 176A [Source:HGNC Symbol;Acc:HGNC:24930]
26258	BLOC1S6	biogenesis of lysosomal organelles complex 1 subunit 6 [Source:HGNC Symbol;Acc:HGNC:8549]
23405	DICER1	dicer 1, ribonuclease III [Source:HGNC Symbol;Acc:HGNC:17098]
694	BTG1	BTG anti-proliferation factor 1 [Source:HGNC Symbol;Acc:HGNC:1130]
5997	RGS2	regulator of G protein signaling 2 [Source:HGNC Symbol;Acc:HGNC:9998]
9446	GSTO1	glutathione S-transferase omega 1 [Source:HGNC Symbol;Acc:HGNC:13312]
8878	SQSTM1	sequestosome 1 [Source:HGNC Symbol;Acc:HGNC:11280]
51246	SHISA5	shisa family member 5 [Source:HGNC Symbol;Acc:HGNC:30376]
1848	DUSP6	dual specificity phosphatase 6 [Source:HGNC Symbol;Acc:HGNC:3072]
11337	GABARAP	GABA type A receptor-associated protein [Source:HGNC Symbol;Acc:HGNC:4067]
1509	CTSD	cathepsin D [Source:HGNC Symbol;Acc:HGNC:2529]
9262	STK17B	serine/threonine kinase 17b [Source:HGNC Symbol;Acc:HGNC:11396]
4082	MARCKS	myristoylated alanine rich protein kinase C substrate [Source:HGNC Symbol;Acc:HGNC:6759]
151306	GPBAR1	G protein-coupled bile acid receptor 1 [Source:HGNC Symbol;Acc:HGNC:19680]
6275	S100A4	S100 calcium binding protein A4 [Source:HGNC Symbol;Acc:HGNC:10494]
284996	RNF149	ring finger protein 149 [Source:HGNC Symbol;Acc:HGNC:23137]
2752	GLUL	glutamate-ammonia ligase [Source:HGNC Symbol;Acc:HGNC:4341]
967	CD63	CD63 molecule [Source:HGNC Symbol;Acc:HGNC:1692]
1052	CEBPD	CCAAT enhancer binding protein delta [Source:HGNC Symbol;Acc:HGNC:1835]
4778	NFE2	nuclear factor, erythroid 2 [Source:HGNC Symbol;Acc:HGNC:7780]
22992	KDM2A	lysine demethylase 2A [Source:HGNC Symbol;Acc:HGNC:13606]
7555	CNBP	CCHC-type zinc finger nucleic acid binding protein [Source:HGNC Symbol;Acc:HGNC:13164]
10135	NAMPT	nicotinamide phosphoribosyltransferase [Source:HGNC Symbol;Acc:HGNC:30092]
5791	PTPRE	protein tyrosine phosphatase receptor type E [Source:HGNC Symbol;Acc:HGNC:9669]
216	ALDH1A1	aldehyde dehydrogenase 1 family member A1 [Source:HGNC Symbol;Acc:HGNC:402]
2354	FOSB	FosB proto-oncogene, AP-1 transcription factor subunit [Source:HGNC Symbol;Acc:HGNC:3797]
978	CDA	cytidine deaminase [Source:HGNC Symbol;Acc:HGNC:1712]
57085	AGTRAP	angiotensin II receptor associated protein [Source:HGNC Symbol;Acc:HGNC:13539]
8643	PTCH2	patched 2 [Source:HGNC Symbol;Acc:HGNC:9586]
10008	KCNE3	potassium voltage-gated channel subfamily E regulatory subunit 3 [Source:HGNC Symbol;Acc:HGNC:6243]
51312	SLC25A37	solute carrier family 25 member 37 [Source:HGNC Symbol;Acc:HGNC:29786]
9296	ATP6V1F	ATPase H+ transporting V1 subunit F [Source:HGNC Symbol;Acc:HGNC:16832]
23312	DMXL2	Dmx like 2 [Source:HGNC Symbol;Acc:HGNC:2938]
5476	CTSA	cathepsin A [Source:HGNC Symbol;Acc:HGNC:9251]
5768	QSOX1	quiescin sulfhydryl oxidase 1 [Source:HGNC Symbol;Acc:HGNC:9756]
1955	MEGF9	multiple EGF like domains 9 [Source:HGNC Symbol;Acc:HGNC:3234]
51177	PLEKHO1	pleckstrin homology domain containing O1 [Source:HGNC Symbol;Acc:HGNC:24310]
8021	NUP214	nucleoporin 214 [Source:HGNC Symbol;Acc:HGNC:8064]
5721	PSME2	proteasome activator subunit 2 [Source:HGNC Symbol;Acc:HGNC:9569]
9246	UBE2L6	ubiquitin conjugating enzyme E2 L6 [Source:HGNC Symbol;Acc:HGNC:12490]
1806	DPYD	dihydropyrimidine dehydrogenase [Source:HGNC Symbol;Acc:HGNC:3012]
644	BLVRA	biliverdin reductase A [Source:HGNC Symbol;Acc:HGNC:1062]
645	BLVRB	biliverdin reductase B [Source:HGNC Symbol;Acc:HGNC:1063]
334	APLP2	amyloid beta precursor like protein 2 [Source:HGNC Symbol;Acc:HGNC:598]
22918	CD93	CD93 molecule [Source:HGNC Symbol;Acc:HGNC:15855]
51056	LAP3	leucine aminopeptidase 3 [Source:HGNC Symbol;Acc:HGNC:18449]
54504	CPVL	carboxypeptidase vitellogenic like [Source:HGNC Symbol;Acc:HGNC:14399]
7084	TK2	thymidine kinase 2 [Source:HGNC Symbol;Acc:HGNC:11831]
126328	NDUFA11	NADH:ubiquinone oxidoreductase subunit A11 [Source:HGNC Symbol;Acc:HGNC:20371]
4084	MXD1	MAX dimerization protein 1 [Source:HGNC Symbol;Acc:HGNC:6761]
9936	CD302	CD302 molecule [Source:HGNC Symbol;Acc:HGNC:30843]
79587	CARS2	cysteinyl-tRNA synthetase 2, mitochondrial [Source:HGNC Symbol;Acc:HGNC:25695]
6129	RPL7	ribosomal protein L7 [Source:HGNC Symbol;Acc:HGNC:10363]
1462	VCAN	versican [Source:HGNC Symbol;Acc:HGNC:2464]
5226	PGD	phosphogluconate dehydrogenase [Source:HGNC Symbol;Acc:HGNC:8891]
822	CAPG	capping actin protein, gelsolin like [Source:HGNC Symbol;Acc:HGNC:1474]
7756	ZNF207	zinc finger protein 207 [Source:HGNC Symbol;Acc:HGNC:12998]
23307	FKBP15	FKBP prolyl isomerase family member 15 [Source:HGNC Symbol;Acc:HGNC:23397]
114908	TMEM123	transmembrane protein 123 [Source:HGNC Symbol;Acc:HGNC:30138]
80830	APOL6	apolipoprotein L6 [Source:HGNC Symbol;Acc:HGNC:14870]
116362	RBP7	retinol binding protein 7 [Source:HGNC Symbol;Acc:HGNC:30316]
26512	INTS6	integrator complex subunit 6 [Source:HGNC Symbol;Acc:HGNC:14879]
51105	PHF20L1	PHD finger protein 20 like 1 [Source:HGNC Symbol;Acc:HGNC:24280]
1730	DIAPH2	diaphanous related formin 2 [Source:HGNC Symbol;Acc:HGNC:2877]
80790	CMIP	c-Maf inducing protein [Source:HGNC Symbol;Acc:HGNC:24319]
100216545	KMT2E-AS1	KMT2E antisense RNA 1 [Source:HGNC Symbol;Acc:HGNC:40845]
162394	SLFN5	schlafen family member 5 [Source:HGNC Symbol;Acc:HGNC:28286]
2123	EVI2A	ecotropic viral integration site 2A [Source:HGNC Symbol;Acc:HGNC:3499]
219285	SAMD9L	sterile alpha motif domain containing 9 like [Source:HGNC Symbol;Acc:HGNC:1349]
338758	ATP2B1-AS1	ATP2B1 antisense RNA 1 [Source:HGNC Symbol;Acc:HGNC:27883]
3431	SP110	SP110 nuclear body protein [Source:HGNC Symbol;Acc:HGNC:5401]
374882	TMEM205	transmembrane protein 205 [Source:HGNC Symbol;Acc:HGNC:29631]
440836	ODF3B	outer dense fiber of sperm tails 3B [Source:HGNC Symbol;Acc:HGNC:34388]
51131	PHF11	PHD finger protein 11 [Source:HGNC Symbol;Acc:HGNC:17024]
55303	GIMAP4	GTPase, IMAP family member 4 [Source:HGNC Symbol;Acc:HGNC:21872]
64231	MS4A6A	membrane spanning 4-domains A6A [Source:HGNC Symbol;Acc:HGNC:13375]
79627	OGFRL1	opioid growth factor receptor like 1 [Source:HGNC Symbol;Acc:HGNC:21378]
94240	EPSTI1	epithelial stromal interaction 1 [Source:HGNC Symbol;Acc:HGNC:16465]

## Sheet: GSEA scSTAR-C3 (Myeloid)
Supplementary information 5: GO terms in scSTAR-C3 (Myeloid)
Overlap Results
Collection(s):	GO:BP
# overlaps shown:	10
# genesets in collections:	7763
# genes in comparison (n):	467
# genes in universe (N):	41014
Gene Set Name	# Genes in Gene Set (K)	Description	# Genes in Overlap (k)	k/K	p-value	FDR q-value
GOBP_CELL_ACTIVATION	1150	A change in the morphology or behavior of a cell resulting from exposure to an activating factor such as a cellular or soluble ligand. [GOC:mgi_curators]	79	0.0687	4.69e-38	3.64e-34
GOBP_REGULATION_OF_IMMUNE_SYSTEM_PROCESS	1523	Any process that modulates the frequency, rate, or extent of an immune system process. [GOC:add]	89	0.0584	1.8e-37	7e-34
GOBP_IMMUNE_SYSTEM_DEVELOPMENT	1029	The process whose specific outcome is the progression of an organismal system whose objective is to provide calibrated responses by an organism to a potential internal or invasive threat, over time, from its formation to the mature structure. A system is a regularly interacting or interdependent group of organs or tissues that work together to carry out a given biological process. [GOC:add, GOC:d…	69	0.0671	1.49e-32	3.66e-29
GOBP_LYMPHOCYTE_ACTIVATION	841	A change in morphology and behavior of a lymphocyte resulting from exposure to a specific antigen, mitogen, cytokine, chemokine, cellular ligand, or soluble factor. [GOC:mgi_curators, ISBN:0781735149]	63	0.0749	1.88e-32	3.66e-29
GOBP_POSITIVE_REGULATION_OF_MULTICELLULAR_ORGANISMAL_PROCESS	1556	Any process that activates or increases the frequency, rate or extent of an organismal process, any of the processes pertinent to the function of an organism above the cellular level; includes the integrated processes of tissues and organs. [GOC:ai]	83	0.0533	4.58e-32	7.1e-29
GOBP_IMMUNE_RESPONSE	1940	Any immune system process that functions in the calibrated response of an organism to a potential internal or invasive threat. [GO_REF:0000022, GOC:add]	92	0.0474	1.04e-31	1.35e-28
GOBP_LEUKOCYTE_DIFFERENTIATION	597	The process in which a relatively unspecialized hemopoietic precursor cell acquires the specialized features of a leukocyte. A leukocyte is an achromatic cell of the myeloid or lymphoid lineages capable of ameboid movement, found in blood or other tissue. [CL:0000738, GOC:add, PMID:16551264]	51	0.0854	5.02e-29	5.57e-26
GOBP_CELL_ADHESION	1541	The attachment of a cell, either to another cell or to an underlying substrate such as the extracellular matrix, via cell adhesion molecules. [GOC:hb, GOC:pf]	78	0.0506	1.29e-28	1.26e-25
GOBP_REGULATION_OF_INTRACELLULAR_SIGNAL_TRANSDUCTION	1767	Any process that modulates the frequency, rate or extent of intracellular signal transduction. [GOC:dph, GOC:signaling, GOC:tb, GOC:TermGenie]	83	0.047	3e-28	2.59e-25
GOBP_POSITIVE_REGULATION_OF_GENE_EXPRESSION	1176	Any process that increases the frequency, rate or extent of gene expression. Gene expression is the process in which a gene's coding sequence is converted into a mature gene product (protein or RNA). [GOC:txnOH-2018]	67	0.057	1.77e-27	1.37e-24
Gene/Gene Set Overlap Matrix
Entrez Gene Id	Gene Symbol	Gene Description	GOBP_CELL_ACTIVATION	GOBP_REGULATION_OF_IMMUNE_SYSTEM_PROCESS	GOBP_IMMUNE_SYSTEM_DEVELOPMENT	GOBP_LYMPHOCYTE_ACTIVATION	GOBP_POSITIVE_REGULATION_OF_MULTICELLULAR_ORGANISMAL_PROCESS	GOBP_IMMUNE_RESPONSE	GOBP_LEUKOCYTE_DIFFERENTIATION	GOBP_CELL_ADHESION	GOBP_REGULATION_OF_INTRACELLULAR_SIGNAL_TRANSDUCTION	GOBP_POSITIVE_REGULATION_OF_GENE_EXPRESSION
3553	IL1B	interleukin 1 beta [Source:HGNC Symbol;Acc:HGNC:5992]	GOBP_CELL_ACTIVATION	GOBP_REGULATION_OF_IMMUNE_SYSTEM_PROCESS	GOBP_IMMUNE_SYSTEM_DEVELOPMENT	GOBP_LYMPHOCYTE_ACTIVATION	GOBP_POSITIVE_REGULATION_OF_MULTICELLULAR_ORGANISMAL_PROCESS	GOBP_IMMUNE_RESPONSE	GOBP_LEUKOCYTE_DIFFERENTIATION	GOBP_CELL_ADHESION	GOBP_REGULATION_OF_INTRACELLULAR_SIGNAL_TRANSDUCTION	GOBP_POSITIVE_REGULATION_OF_GENE_EXPRESSION
5795	PTPRJ	protein tyrosine phosphatase receptor type J [Source:HGNC Symbol;Acc:HGNC:9673]	GOBP_CELL_ACTIVATION	GOBP_REGULATION_OF_IMMUNE_SYSTEM_PROCESS	GOBP_IMMUNE_SYSTEM_DEVELOPMENT	GOBP_LYMPHOCYTE_ACTIVATION	GOBP_POSITIVE_REGULATION_OF_MULTICELLULAR_ORGANISMAL_PROCESS	GOBP_IMMUNE_RESPONSE	GOBP_LEUKOCYTE_DIFFERENTIATION	GOBP_CELL_ADHESION	GOBP_REGULATION_OF_INTRACELLULAR_SIGNAL_TRANSDUCTION	GOBP_POSITIVE_REGULATION_OF_GENE_EXPRESSION
920	CD4	CD4 molecule [Source:HGNC Symbol;Acc:HGNC:1678]	GOBP_CELL_ACTIVATION	GOBP_REGULATION_OF_IMMUNE_SYSTEM_PROCESS	GOBP_IMMUNE_SYSTEM_DEVELOPMENT	GOBP_LYMPHOCYTE_ACTIVATION	GOBP_POSITIVE_REGULATION_OF_MULTICELLULAR_ORGANISMAL_PROCESS	GOBP_IMMUNE_RESPONSE	GOBP_LEUKOCYTE_DIFFERENTIATION	GOBP_CELL_ADHESION	GOBP_REGULATION_OF_INTRACELLULAR_SIGNAL_TRANSDUCTION	GOBP_POSITIVE_REGULATION_OF_GENE_EXPRESSION
942	CD86	CD86 molecule [Source:HGNC Symbol;Acc:HGNC:1705]	GOBP_CELL_ACTIVATION	GOBP_REGULATION_OF_IMMUNE_SYSTEM_PROCESS	GOBP_IMMUNE_SYSTEM_DEVELOPMENT	GOBP_LYMPHOCYTE_ACTIVATION	GOBP_POSITIVE_REGULATION_OF_MULTICELLULAR_ORGANISMAL_PROCESS	GOBP_IMMUNE_RESPONSE	GOBP_LEUKOCYTE_DIFFERENTIATION	GOBP_CELL_ADHESION	GOBP_REGULATION_OF_INTRACELLULAR_SIGNAL_TRANSDUCTION	GOBP_POSITIVE_REGULATION_OF_GENE_EXPRESSION
975	CD81	CD81 molecule [Source:HGNC Symbol;Acc:HGNC:1701]	GOBP_CELL_ACTIVATION	GOBP_REGULATION_OF_IMMUNE_SYSTEM_PROCESS	GOBP_IMMUNE_SYSTEM_DEVELOPMENT	GOBP_LYMPHOCYTE_ACTIVATION	GOBP_POSITIVE_REGULATION_OF_MULTICELLULAR_ORGANISMAL_PROCESS	GOBP_IMMUNE_RESPONSE	GOBP_LEUKOCYTE_DIFFERENTIATION	GOBP_CELL_ADHESION	GOBP_REGULATION_OF_INTRACELLULAR_SIGNAL_TRANSDUCTION	GOBP_POSITIVE_REGULATION_OF_GENE_EXPRESSION
4067	LYN	LYN proto-oncogene, Src family tyrosine kinase [Source:HGNC Symbol;Acc:HGNC:6735]	GOBP_CELL_ACTIVATION	GOBP_REGULATION_OF_IMMUNE_SYSTEM_PROCESS	GOBP_IMMUNE_SYSTEM_DEVELOPMENT	GOBP_LYMPHOCYTE_ACTIVATION	GOBP_POSITIVE_REGULATION_OF_MULTICELLULAR_ORGANISMAL_PROCESS	GOBP_IMMUNE_RESPONSE	GOBP_LEUKOCYTE_DIFFERENTIATION	GOBP_CELL_ADHESION	GOBP_REGULATION_OF_INTRACELLULAR_SIGNAL_TRANSDUCTION
3123	HLA-DRB1	major histocompatibility complex, class II, DR beta 1 [Source:HGNC Symbol;Acc:HGNC:4948]	GOBP_CELL_ACTIVATION	GOBP_REGULATION_OF_IMMUNE_SYSTEM_PROCESS	GOBP_IMMUNE_SYSTEM_DEVELOPMENT	GOBP_LYMPHOCYTE_ACTIVATION	GOBP_POSITIVE_REGULATION_OF_MULTICELLULAR_ORGANISMAL_PROCESS	GOBP_IMMUNE_RESPONSE	GOBP_LEUKOCYTE_DIFFERENTIATION	GOBP_CELL_ADHESION	GOBP_REGULATION_OF_INTRACELLULAR_SIGNAL_TRANSDUCTION
100	ADA	adenosine deaminase [Source:HGNC Symbol;Acc:HGNC:186]	GOBP_CELL_ACTIVATION	GOBP_REGULATION_OF_IMMUNE_SYSTEM_PROCESS	GOBP_IMMUNE_SYSTEM_DEVELOPMENT	GOBP_LYMPHOCYTE_ACTIVATION	GOBP_POSITIVE_REGULATION_OF_MULTICELLULAR_ORGANISMAL_PROCESS	GOBP_IMMUNE_RESPONSE	GOBP_LEUKOCYTE_DIFFERENTIATION	GOBP_CELL_ADHESION	GOBP_REGULATION_OF_INTRACELLULAR_SIGNAL_TRANSDUCTION
10859	LILRB1	leukocyte immunoglobulin like receptor B1 [Source:HGNC Symbol;Acc:HGNC:6605]	GOBP_CELL_ACTIVATION	GOBP_REGULATION_OF_IMMUNE_SYSTEM_PROCESS	GOBP_IMMUNE_SYSTEM_DEVELOPMENT	GOBP_LYMPHOCYTE_ACTIVATION	GOBP_POSITIVE_REGULATION_OF_MULTICELLULAR_ORGANISMAL_PROCESS	GOBP_IMMUNE_RESPONSE	GOBP_LEUKOCYTE_DIFFERENTIATION	GOBP_CELL_ADHESION		GOBP_POSITIVE_REGULATION_OF_GENE_EXPRESSION
4179	CD46	CD46 molecule [Source:HGNC Symbol;Acc:HGNC:6953]	GOBP_CELL_ACTIVATION	GOBP_REGULATION_OF_IMMUNE_SYSTEM_PROCESS	GOBP_IMMUNE_SYSTEM_DEVELOPMENT	GOBP_LYMPHOCYTE_ACTIVATION	GOBP_POSITIVE_REGULATION_OF_MULTICELLULAR_ORGANISMAL_PROCESS	GOBP_IMMUNE_RESPONSE	GOBP_LEUKOCYTE_DIFFERENTIATION	GOBP_CELL_ADHESION		GOBP_POSITIVE_REGULATION_OF_GENE_EXPRESSION
5914	RARA	retinoic acid receptor alpha [Source:HGNC Symbol;Acc:HGNC:9864]	GOBP_CELL_ACTIVATION	GOBP_REGULATION_OF_IMMUNE_SYSTEM_PROCESS	GOBP_IMMUNE_SYSTEM_DEVELOPMENT	GOBP_LYMPHOCYTE_ACTIVATION	GOBP_POSITIVE_REGULATION_OF_MULTICELLULAR_ORGANISMAL_PROCESS	GOBP_IMMUNE_RESPONSE	GOBP_LEUKOCYTE_DIFFERENTIATION	GOBP_CELL_ADHESION		GOBP_POSITIVE_REGULATION_OF_GENE_EXPRESSION
10288	LILRB2	leukocyte immunoglobulin like receptor B2 [Source:HGNC Symbol;Acc:HGNC:6606]	GOBP_CELL_ACTIVATION	GOBP_REGULATION_OF_IMMUNE_SYSTEM_PROCESS	GOBP_IMMUNE_SYSTEM_DEVELOPMENT	GOBP_LYMPHOCYTE_ACTIVATION	GOBP_POSITIVE_REGULATION_OF_MULTICELLULAR_ORGANISMAL_PROCESS	GOBP_IMMUNE_RESPONSE	GOBP_LEUKOCYTE_DIFFERENTIATION	GOBP_CELL_ADHESION		GOBP_POSITIVE_REGULATION_OF_GENE_EXPRESSION
3561	IL2RG	interleukin 2 receptor subunit gamma [Source:HGNC Symbol;Acc:HGNC:6010]	GOBP_CELL_ACTIVATION	GOBP_REGULATION_OF_IMMUNE_SYSTEM_PROCESS	GOBP_IMMUNE_SYSTEM_DEVELOPMENT	GOBP_LYMPHOCYTE_ACTIVATION	GOBP_POSITIVE_REGULATION_OF_MULTICELLULAR_ORGANISMAL_PROCESS	GOBP_IMMUNE_RESPONSE	GOBP_LEUKOCYTE_DIFFERENTIATION	GOBP_CELL_ADHESION		GOBP_POSITIVE_REGULATION_OF_GENE_EXPRESSION
6693	SPN	sialophorin [Source:HGNC Symbol;Acc:HGNC:11249]	GOBP_CELL_ACTIVATION	GOBP_REGULATION_OF_IMMUNE_SYSTEM_PROCESS	GOBP_IMMUNE_SYSTEM_DEVELOPMENT	GOBP_LYMPHOCYTE_ACTIVATION	GOBP_POSITIVE_REGULATION_OF_MULTICELLULAR_ORGANISMAL_PROCESS	GOBP_IMMUNE_RESPONSE	GOBP_LEUKOCYTE_DIFFERENTIATION	GOBP_CELL_ADHESION		GOBP_POSITIVE_REGULATION_OF_GENE_EXPRESSION
1051	CEBPB	CCAAT enhancer binding protein beta [Source:HGNC Symbol;Acc:HGNC:1834]	GOBP_CELL_ACTIVATION	GOBP_REGULATION_OF_IMMUNE_SYSTEM_PROCESS	GOBP_IMMUNE_SYSTEM_DEVELOPMENT	GOBP_LYMPHOCYTE_ACTIVATION	GOBP_POSITIVE_REGULATION_OF_MULTICELLULAR_ORGANISMAL_PROCESS	GOBP_IMMUNE_RESPONSE	GOBP_LEUKOCYTE_DIFFERENTIATION	GOBP_CELL_ADHESION		GOBP_POSITIVE_REGULATION_OF_GENE_EXPRESSION
64332	NFKBIZ	NFKB inhibitor zeta [Source:HGNC Symbol;Acc:HGNC:29805]	GOBP_CELL_ACTIVATION	GOBP_REGULATION_OF_IMMUNE_SYSTEM_PROCESS	GOBP_IMMUNE_SYSTEM_DEVELOPMENT	GOBP_LYMPHOCYTE_ACTIVATION	GOBP_POSITIVE_REGULATION_OF_MULTICELLULAR_ORGANISMAL_PROCESS	GOBP_IMMUNE_RESPONSE	GOBP_LEUKOCYTE_DIFFERENTIATION	GOBP_CELL_ADHESION
3122	HLA-DRA	major histocompatibility complex, class II, DR alpha [Source:HGNC Symbol;Acc:HGNC:4947]	GOBP_CELL_ACTIVATION	GOBP_REGULATION_OF_IMMUNE_SYSTEM_PROCESS	GOBP_IMMUNE_SYSTEM_DEVELOPMENT	GOBP_LYMPHOCYTE_ACTIVATION	GOBP_POSITIVE_REGULATION_OF_MULTICELLULAR_ORGANISMAL_PROCESS	GOBP_IMMUNE_RESPONSE	GOBP_LEUKOCYTE_DIFFERENTIATION	GOBP_CELL_ADHESION
5293	PIK3CD	phosphatidylinositol-4,5-bisphosphate 3-kinase catalytic subunit delta [Source:HGNC Symbol;Acc:HGNC:8977]	GOBP_CELL_ACTIVATION	GOBP_REGULATION_OF_IMMUNE_SYSTEM_PROCESS	GOBP_IMMUNE_SYSTEM_DEVELOPMENT	GOBP_LYMPHOCYTE_ACTIVATION	GOBP_POSITIVE_REGULATION_OF_MULTICELLULAR_ORGANISMAL_PROCESS	GOBP_IMMUNE_RESPONSE	GOBP_LEUKOCYTE_DIFFERENTIATION		GOBP_REGULATION_OF_INTRACELLULAR_SIGNAL_TRANSDUCTION	GOBP_POSITIVE_REGULATION_OF_GENE_EXPRESSION
27086	FOXP1	forkhead box P1 [Source:HGNC Symbol;Acc:HGNC:3823]	GOBP_CELL_ACTIVATION	GOBP_REGULATION_OF_IMMUNE_SYSTEM_PROCESS	GOBP_IMMUNE_SYSTEM_DEVELOPMENT	GOBP_LYMPHOCYTE_ACTIVATION	GOBP_POSITIVE_REGULATION_OF_MULTICELLULAR_ORGANISMAL_PROCESS	GOBP_IMMUNE_RESPONSE	GOBP_LEUKOCYTE_DIFFERENTIATION			GOBP_POSITIVE_REGULATION_OF_GENE_EXPRESSION
5734	PTGER4	prostaglandin E receptor 4 [Source:HGNC Symbol;Acc:HGNC:9596]	GOBP_CELL_ACTIVATION	GOBP_REGULATION_OF_IMMUNE_SYSTEM_PROCESS	GOBP_IMMUNE_SYSTEM_DEVELOPMENT	GOBP_LYMPHOCYTE_ACTIVATION	GOBP_POSITIVE_REGULATION_OF_MULTICELLULAR_ORGANISMAL_PROCESS	GOBP_IMMUNE_RESPONSE	GOBP_LEUKOCYTE_DIFFERENTIATION			GOBP_POSITIVE_REGULATION_OF_GENE_EXPRESSION
695	BTK	Bruton tyrosine kinase [Source:HGNC Symbol;Acc:HGNC:1133]	GOBP_CELL_ACTIVATION	GOBP_REGULATION_OF_IMMUNE_SYSTEM_PROCESS	GOBP_IMMUNE_SYSTEM_DEVELOPMENT	GOBP_LYMPHOCYTE_ACTIVATION	GOBP_POSITIVE_REGULATION_OF_MULTICELLULAR_ORGANISMAL_PROCESS	GOBP_IMMUNE_RESPONSE	GOBP_LEUKOCYTE_DIFFERENTIATION			GOBP_POSITIVE_REGULATION_OF_GENE_EXPRESSION
2207	FCER1G	Fc epsilon receptor Ig [Source:HGNC Symbol;Acc:HGNC:3611]	GOBP_CELL_ACTIVATION	GOBP_REGULATION_OF_IMMUNE_SYSTEM_PROCESS	GOBP_IMMUNE_SYSTEM_DEVELOPMENT	GOBP_LYMPHOCYTE_ACTIVATION	GOBP_POSITIVE_REGULATION_OF_MULTICELLULAR_ORGANISMAL_PROCESS	GOBP_IMMUNE_RESPONSE	GOBP_LEUKOCYTE_DIFFERENTIATION			GOBP_POSITIVE_REGULATION_OF_GENE_EXPRESSION
4208	MEF2C	myocyte enhancer factor 2C [Source:HGNC Symbol;Acc:HGNC:6996]	GOBP_CELL_ACTIVATION	GOBP_REGULATION_OF_IMMUNE_SYSTEM_PROCESS	GOBP_IMMUNE_SYSTEM_DEVELOPMENT	GOBP_LYMPHOCYTE_ACTIVATION	GOBP_POSITIVE_REGULATION_OF_MULTICELLULAR_ORGANISMAL_PROCESS	GOBP_IMMUNE_RESPONSE			GOBP_REGULATION_OF_INTRACELLULAR_SIGNAL_TRANSDUCTION	GOBP_POSITIVE_REGULATION_OF_GENE_EXPRESSION
57492	ARID1B	AT-rich interaction domain 1B [Source:HGNC Symbol;Acc:HGNC:18040]	GOBP_CELL_ACTIVATION	GOBP_REGULATION_OF_IMMUNE_SYSTEM_PROCESS	GOBP_IMMUNE_SYSTEM_DEVELOPMENT	GOBP_LYMPHOCYTE_ACTIVATION	GOBP_POSITIVE_REGULATION_OF_MULTICELLULAR_ORGANISMAL_PROCESS		GOBP_LEUKOCYTE_DIFFERENTIATION	GOBP_CELL_ADHESION		GOBP_POSITIVE_REGULATION_OF_GENE_EXPRESSION
60	ACTB	actin beta [Source:HGNC Symbol;Acc:HGNC:132]	GOBP_CELL_ACTIVATION	GOBP_REGULATION_OF_IMMUNE_SYSTEM_PROCESS	GOBP_IMMUNE_SYSTEM_DEVELOPMENT	GOBP_LYMPHOCYTE_ACTIVATION	GOBP_POSITIVE_REGULATION_OF_MULTICELLULAR_ORGANISMAL_PROCESS		GOBP_LEUKOCYTE_DIFFERENTIATION	GOBP_CELL_ADHESION
864	RUNX3	RUNX family transcription factor 3 [Source:HGNC Symbol;Acc:HGNC:10473]	GOBP_CELL_ACTIVATION	GOBP_REGULATION_OF_IMMUNE_SYSTEM_PROCESS	GOBP_IMMUNE_SYSTEM_DEVELOPMENT	GOBP_LYMPHOCYTE_ACTIVATION	GOBP_POSITIVE_REGULATION_OF_MULTICELLULAR_ORGANISMAL_PROCESS		GOBP_LEUKOCYTE_DIFFERENTIATION	GOBP_CELL_ADHESION
57178	ZMIZ1	zinc finger MIZ-type containing 1 [Source:HGNC Symbol;Acc:HGNC:16493]	GOBP_CELL_ACTIVATION	GOBP_REGULATION_OF_IMMUNE_SYSTEM_PROCESS	GOBP_IMMUNE_SYSTEM_DEVELOPMENT	GOBP_LYMPHOCYTE_ACTIVATION	GOBP_POSITIVE_REGULATION_OF_MULTICELLULAR_ORGANISMAL_PROCESS		GOBP_LEUKOCYTE_DIFFERENTIATION	GOBP_CELL_ADHESION
865	CBFB	core-binding factor subunit beta [Source:HGNC Symbol;Acc:HGNC:1539]	GOBP_CELL_ACTIVATION	GOBP_REGULATION_OF_IMMUNE_SYSTEM_PROCESS	GOBP_IMMUNE_SYSTEM_DEVELOPMENT	GOBP_LYMPHOCYTE_ACTIVATION	GOBP_POSITIVE_REGULATION_OF_MULTICELLULAR_ORGANISMAL_PROCESS		GOBP_LEUKOCYTE_DIFFERENTIATION	GOBP_CELL_ADHESION
4739	NEDD9	neural precursor cell expressed, developmentally down-regulated 9 [Source:HGNC Symbol;Acc:HGNC:7733]	GOBP_CELL_ACTIVATION	GOBP_REGULATION_OF_IMMUNE_SYSTEM_PROCESS	GOBP_IMMUNE_SYSTEM_DEVELOPMENT	GOBP_LYMPHOCYTE_ACTIVATION	GOBP_POSITIVE_REGULATION_OF_MULTICELLULAR_ORGANISMAL_PROCESS		GOBP_LEUKOCYTE_DIFFERENTIATION	GOBP_CELL_ADHESION
80762	NDFIP1	Nedd4 family interacting protein 1 [Source:HGNC Symbol;Acc:HGNC:17592]	GOBP_CELL_ACTIVATION	GOBP_REGULATION_OF_IMMUNE_SYSTEM_PROCESS	GOBP_IMMUNE_SYSTEM_DEVELOPMENT	GOBP_LYMPHOCYTE_ACTIVATION		GOBP_IMMUNE_RESPONSE	GOBP_LEUKOCYTE_DIFFERENTIATION	GOBP_CELL_ADHESION	GOBP_REGULATION_OF_INTRACELLULAR_SIGNAL_TRANSDUCTION
3718	JAK3	Janus kinase 3 [Source:HGNC Symbol;Acc:HGNC:6193]	GOBP_CELL_ACTIVATION	GOBP_REGULATION_OF_IMMUNE_SYSTEM_PROCESS	GOBP_IMMUNE_SYSTEM_DEVELOPMENT	GOBP_LYMPHOCYTE_ACTIVATION		GOBP_IMMUNE_RESPONSE	GOBP_LEUKOCYTE_DIFFERENTIATION	GOBP_CELL_ADHESION
114770	PGLYRP2	peptidoglycan recognition protein 2 [Source:HGNC Symbol;Acc:HGNC:30013]	GOBP_CELL_ACTIVATION	GOBP_REGULATION_OF_IMMUNE_SYSTEM_PROCESS	GOBP_IMMUNE_SYSTEM_DEVELOPMENT	GOBP_LYMPHOCYTE_ACTIVATION		GOBP_IMMUNE_RESPONSE	GOBP_LEUKOCYTE_DIFFERENTIATION
974	CD79B	CD79b molecule [Source:HGNC Symbol;Acc:HGNC:1699]	GOBP_CELL_ACTIVATION	GOBP_REGULATION_OF_IMMUNE_SYSTEM_PROCESS	GOBP_IMMUNE_SYSTEM_DEVELOPMENT	GOBP_LYMPHOCYTE_ACTIVATION		GOBP_IMMUNE_RESPONSE	GOBP_LEUKOCYTE_DIFFERENTIATION
472	ATM	ATM serine/threonine kinase [Source:HGNC Symbol;Acc:HGNC:795]	GOBP_CELL_ACTIVATION	GOBP_REGULATION_OF_IMMUNE_SYSTEM_PROCESS	GOBP_IMMUNE_SYSTEM_DEVELOPMENT	GOBP_LYMPHOCYTE_ACTIVATION			GOBP_LEUKOCYTE_DIFFERENTIATION	GOBP_CELL_ADHESION	GOBP_REGULATION_OF_INTRACELLULAR_SIGNAL_TRANSDUCTION	GOBP_POSITIVE_REGULATION_OF_GENE_EXPRESSION
3676	ITGA4	integrin subunit alpha 4 [Source:HGNC Symbol;Acc:HGNC:6140]	GOBP_CELL_ACTIVATION	GOBP_REGULATION_OF_IMMUNE_SYSTEM_PROCESS	GOBP_IMMUNE_SYSTEM_DEVELOPMENT	GOBP_LYMPHOCYTE_ACTIVATION			GOBP_LEUKOCYTE_DIFFERENTIATION	GOBP_CELL_ADHESION
9935	MAFB	MAF bZIP transcription factor B [Source:HGNC Symbol;Acc:HGNC:6408]	GOBP_CELL_ACTIVATION	GOBP_REGULATION_OF_IMMUNE_SYSTEM_PROCESS	GOBP_IMMUNE_SYSTEM_DEVELOPMENT	GOBP_LYMPHOCYTE_ACTIVATION			GOBP_LEUKOCYTE_DIFFERENTIATION
84959	UBASH3B	ubiquitin associated and SH3 domain containing B [Source:HGNC Symbol;Acc:HGNC:29884]	GOBP_CELL_ACTIVATION	GOBP_REGULATION_OF_IMMUNE_SYSTEM_PROCESS	GOBP_IMMUNE_SYSTEM_DEVELOPMENT				GOBP_LEUKOCYTE_DIFFERENTIATION	GOBP_CELL_ADHESION
1050	CEBPA	CCAAT enhancer binding protein alpha [Source:HGNC Symbol;Acc:HGNC:1833]	GOBP_CELL_ACTIVATION	GOBP_REGULATION_OF_IMMUNE_SYSTEM_PROCESS	GOBP_IMMUNE_SYSTEM_DEVELOPMENT				GOBP_LEUKOCYTE_DIFFERENTIATION			GOBP_POSITIVE_REGULATION_OF_GENE_EXPRESSION
3113	HLA-DPA1	major histocompatibility complex, class II, DP alpha 1 [Source:HGNC Symbol;Acc:HGNC:4938]	GOBP_CELL_ACTIVATION	GOBP_REGULATION_OF_IMMUNE_SYSTEM_PROCESS		GOBP_LYMPHOCYTE_ACTIVATION	GOBP_POSITIVE_REGULATION_OF_MULTICELLULAR_ORGANISMAL_PROCESS	GOBP_IMMUNE_RESPONSE		GOBP_CELL_ADHESION		GOBP_POSITIVE_REGULATION_OF_GENE_EXPRESSION
3115	HLA-DPB1	major histocompatibility complex, class II, DP beta 1 [Source:HGNC Symbol;Acc:HGNC:4940]	GOBP_CELL_ACTIVATION	GOBP_REGULATION_OF_IMMUNE_SYSTEM_PROCESS		GOBP_LYMPHOCYTE_ACTIVATION	GOBP_POSITIVE_REGULATION_OF_MULTICELLULAR_ORGANISMAL_PROCESS	GOBP_IMMUNE_RESPONSE		GOBP_CELL_ADHESION		GOBP_POSITIVE_REGULATION_OF_GENE_EXPRESSION
4282	MIF	macrophage migration inhibitory factor [Source:HGNC Symbol;Acc:HGNC:7097]	GOBP_CELL_ACTIVATION	GOBP_REGULATION_OF_IMMUNE_SYSTEM_PROCESS		GOBP_LYMPHOCYTE_ACTIVATION	GOBP_POSITIVE_REGULATION_OF_MULTICELLULAR_ORGANISMAL_PROCESS	GOBP_IMMUNE_RESPONSE			GOBP_REGULATION_OF_INTRACELLULAR_SIGNAL_TRANSDUCTION	GOBP_POSITIVE_REGULATION_OF_GENE_EXPRESSION
4615	MYD88	MYD88 innate immune signal transduction adaptor [Source:HGNC Symbol;Acc:HGNC:7562]	GOBP_CELL_ACTIVATION	GOBP_REGULATION_OF_IMMUNE_SYSTEM_PROCESS		GOBP_LYMPHOCYTE_ACTIVATION	GOBP_POSITIVE_REGULATION_OF_MULTICELLULAR_ORGANISMAL_PROCESS	GOBP_IMMUNE_RESPONSE			GOBP_REGULATION_OF_INTRACELLULAR_SIGNAL_TRANSDUCTION	GOBP_POSITIVE_REGULATION_OF_GENE_EXPRESSION
2214	FCGR3A	Fc gamma receptor IIIa [Source:HGNC Symbol;Acc:HGNC:3619]	GOBP_CELL_ACTIVATION	GOBP_REGULATION_OF_IMMUNE_SYSTEM_PROCESS		GOBP_LYMPHOCYTE_ACTIVATION	GOBP_POSITIVE_REGULATION_OF_MULTICELLULAR_ORGANISMAL_PROCESS	GOBP_IMMUNE_RESPONSE				GOBP_POSITIVE_REGULATION_OF_GENE_EXPRESSION
10464	PIBF1	progesterone immunomodulatory binding factor 1 [Source:HGNC Symbol;Acc:HGNC:23352]	GOBP_CELL_ACTIVATION	GOBP_REGULATION_OF_IMMUNE_SYSTEM_PROCESS		GOBP_LYMPHOCYTE_ACTIVATION	GOBP_POSITIVE_REGULATION_OF_MULTICELLULAR_ORGANISMAL_PROCESS					GOBP_POSITIVE_REGULATION_OF_GENE_EXPRESSION
961	CD47	CD47 molecule [Source:HGNC Symbol;Acc:HGNC:1682]	GOBP_CELL_ACTIVATION	GOBP_REGULATION_OF_IMMUNE_SYSTEM_PROCESS		GOBP_LYMPHOCYTE_ACTIVATION		GOBP_IMMUNE_RESPONSE		GOBP_CELL_ADHESION
3119	HLA-DQB1	major histocompatibility complex, class II, DQ beta 1 [Source:HGNC Symbol;Acc:HGNC:4944]	GOBP_CELL_ACTIVATION	GOBP_REGULATION_OF_IMMUNE_SYSTEM_PROCESS		GOBP_LYMPHOCYTE_ACTIVATION		GOBP_IMMUNE_RESPONSE		GOBP_CELL_ADHESION
3117	HLA-DQA1	major histocompatibility complex, class II, DQ alpha 1 [Source:HGNC Symbol;Acc:HGNC:4942]	GOBP_CELL_ACTIVATION	GOBP_REGULATION_OF_IMMUNE_SYSTEM_PROCESS		GOBP_LYMPHOCYTE_ACTIVATION		GOBP_IMMUNE_RESPONSE		GOBP_CELL_ADHESION
3127	HLA-DRB5	major histocompatibility complex, class II, DR beta 5 [Source:HGNC Symbol;Acc:HGNC:4953]	GOBP_CELL_ACTIVATION	GOBP_REGULATION_OF_IMMUNE_SYSTEM_PROCESS		GOBP_LYMPHOCYTE_ACTIVATION		GOBP_IMMUNE_RESPONSE		GOBP_CELL_ADHESION
55824	PAG1	phosphoprotein membrane anchor with glycosphingolipid microdomains 1 [Source:HGNC Symbol;Acc:HGNC:30043]	GOBP_CELL_ACTIVATION	GOBP_REGULATION_OF_IMMUNE_SYSTEM_PROCESS		GOBP_LYMPHOCYTE_ACTIVATION		GOBP_IMMUNE_RESPONSE		GOBP_CELL_ADHESION
64092	SAMSN1	SAM domain, SH3 domain and nuclear localization signals 1 [Source:HGNC Symbol;Acc:HGNC:10528]	GOBP_CELL_ACTIVATION	GOBP_REGULATION_OF_IMMUNE_SYSTEM_PROCESS		GOBP_LYMPHOCYTE_ACTIVATION		GOBP_IMMUNE_RESPONSE
7940	LST1	leukocyte specific transcript 1 [Source:HGNC Symbol;Acc:HGNC:14189]	GOBP_CELL_ACTIVATION	GOBP_REGULATION_OF_IMMUNE_SYSTEM_PROCESS		GOBP_LYMPHOCYTE_ACTIVATION		GOBP_IMMUNE_RESPONSE
9750	RIPOR2	RHO family interacting cell polarization regulator 2 [Source:HGNC Symbol;Acc:HGNC:13872]	GOBP_CELL_ACTIVATION	GOBP_REGULATION_OF_IMMUNE_SYSTEM_PROCESS		GOBP_LYMPHOCYTE_ACTIVATION				GOBP_CELL_ADHESION	GOBP_REGULATION_OF_INTRACELLULAR_SIGNAL_TRANSDUCTION
64926	RASAL3	RAS protein activator like 3 [Source:HGNC Symbol;Acc:HGNC:26129]	GOBP_CELL_ACTIVATION	GOBP_REGULATION_OF_IMMUNE_SYSTEM_PROCESS		GOBP_LYMPHOCYTE_ACTIVATION				GOBP_CELL_ADHESION	GOBP_REGULATION_OF_INTRACELLULAR_SIGNAL_TRANSDUCTION
4478	MSN	moesin [Source:HGNC Symbol;Acc:HGNC:7373]	GOBP_CELL_ACTIVATION	GOBP_REGULATION_OF_IMMUNE_SYSTEM_PROCESS		GOBP_LYMPHOCYTE_ACTIVATION				GOBP_CELL_ADHESION		GOBP_POSITIVE_REGULATION_OF_GENE_EXPRESSION
637	BID	BH3 interacting domain death agonist [Source:HGNC Symbol;Acc:HGNC:1050]	GOBP_CELL_ACTIVATION	GOBP_REGULATION_OF_IMMUNE_SYSTEM_PROCESS		GOBP_LYMPHOCYTE_ACTIVATION					GOBP_REGULATION_OF_INTRACELLULAR_SIGNAL_TRANSDUCTION
1524	CX3CR1	C-X3-C motif chemokine receptor 1 [Source:HGNC Symbol;Acc:HGNC:2558]	GOBP_CELL_ACTIVATION	GOBP_REGULATION_OF_IMMUNE_SYSTEM_PROCESS			GOBP_POSITIVE_REGULATION_OF_MULTICELLULAR_ORGANISMAL_PROCESS	GOBP_IMMUNE_RESPONSE		GOBP_CELL_ADHESION	GOBP_REGULATION_OF_INTRACELLULAR_SIGNAL_TRANSDUCTION
3162	HMOX1	heme oxygenase 1 [Source:HGNC Symbol;Acc:HGNC:5013]	GOBP_CELL_ACTIVATION	GOBP_REGULATION_OF_IMMUNE_SYSTEM_PROCESS			GOBP_POSITIVE_REGULATION_OF_MULTICELLULAR_ORGANISMAL_PROCESS	GOBP_IMMUNE_RESPONSE			GOBP_REGULATION_OF_INTRACELLULAR_SIGNAL_TRANSDUCTION	GOBP_POSITIVE_REGULATION_OF_GENE_EXPRESSION
728	C5AR1	complement C5a receptor 1 [Source:HGNC Symbol;Acc:HGNC:1338]	GOBP_CELL_ACTIVATION	GOBP_REGULATION_OF_IMMUNE_SYSTEM_PROCESS			GOBP_POSITIVE_REGULATION_OF_MULTICELLULAR_ORGANISMAL_PROCESS	GOBP_IMMUNE_RESPONSE			GOBP_REGULATION_OF_INTRACELLULAR_SIGNAL_TRANSDUCTION	GOBP_POSITIVE_REGULATION_OF_GENE_EXPRESSION
30817	ADGRE2	adhesion G protein-coupled receptor E2 [Source:HGNC Symbol;Acc:HGNC:3337]	GOBP_CELL_ACTIVATION	GOBP_REGULATION_OF_IMMUNE_SYSTEM_PROCESS				GOBP_IMMUNE_RESPONSE		GOBP_CELL_ADHESION
117157	SH2D1B	SH2 domain containing 1B [Source:HGNC Symbol;Acc:HGNC:30416]	GOBP_CELL_ACTIVATION	GOBP_REGULATION_OF_IMMUNE_SYSTEM_PROCESS				GOBP_IMMUNE_RESPONSE
1075	CTSC	cathepsin C [Source:HGNC Symbol;Acc:HGNC:2528]	GOBP_CELL_ACTIVATION	GOBP_REGULATION_OF_IMMUNE_SYSTEM_PROCESS				GOBP_IMMUNE_RESPONSE
3688	ITGB1	integrin subunit beta 1 [Source:HGNC Symbol;Acc:HGNC:6153]	GOBP_CELL_ACTIVATION		GOBP_IMMUNE_SYSTEM_DEVELOPMENT	GOBP_LYMPHOCYTE_ACTIVATION	GOBP_POSITIVE_REGULATION_OF_MULTICELLULAR_ORGANISMAL_PROCESS		GOBP_LEUKOCYTE_DIFFERENTIATION	GOBP_CELL_ADHESION	GOBP_REGULATION_OF_INTRACELLULAR_SIGNAL_TRANSDUCTION
3955	LFNG	LFNG O-fucosylpeptide 3-beta-N-acetylglucosaminyltransferase [Source:HGNC Symbol;Acc:HGNC:6560]	GOBP_CELL_ACTIVATION		GOBP_IMMUNE_SYSTEM_DEVELOPMENT	GOBP_LYMPHOCYTE_ACTIVATION		GOBP_IMMUNE_RESPONSE	GOBP_LEUKOCYTE_DIFFERENTIATION
538	ATP7A	ATPase copper transporting alpha [Source:HGNC Symbol;Acc:HGNC:869]	GOBP_CELL_ACTIVATION		GOBP_IMMUNE_SYSTEM_DEVELOPMENT	GOBP_LYMPHOCYTE_ACTIVATION		GOBP_IMMUNE_RESPONSE	GOBP_LEUKOCYTE_DIFFERENTIATION
1514	CTSL	cathepsin L [Source:HGNC Symbol;Acc:HGNC:2537]	GOBP_CELL_ACTIVATION		GOBP_IMMUNE_SYSTEM_DEVELOPMENT	GOBP_LYMPHOCYTE_ACTIVATION		GOBP_IMMUNE_RESPONSE	GOBP_LEUKOCYTE_DIFFERENTIATION
51341	ZBTB7A	zinc finger and BTB domain containing 7A [Source:HGNC Symbol;Acc:HGNC:18078]	GOBP_CELL_ACTIVATION		GOBP_IMMUNE_SYSTEM_DEVELOPMENT	GOBP_LYMPHOCYTE_ACTIVATION			GOBP_LEUKOCYTE_DIFFERENTIATION
292	SLC25A5	solute carrier family 25 member 5 [Source:HGNC Symbol;Acc:HGNC:10991]	GOBP_CELL_ACTIVATION		GOBP_IMMUNE_SYSTEM_DEVELOPMENT	GOBP_LYMPHOCYTE_ACTIVATION			GOBP_LEUKOCYTE_DIFFERENTIATION
10320	IKZF1	IKAROS family zinc finger 1 [Source:HGNC Symbol;Acc:HGNC:13176]	GOBP_CELL_ACTIVATION		GOBP_IMMUNE_SYSTEM_DEVELOPMENT	GOBP_LYMPHOCYTE_ACTIVATION			GOBP_LEUKOCYTE_DIFFERENTIATION
55509	BATF3	basic leucine zipper ATF-like transcription factor 3 [Source:HGNC Symbol;Acc:HGNC:28915]	GOBP_CELL_ACTIVATION		GOBP_IMMUNE_SYSTEM_DEVELOPMENT				GOBP_LEUKOCYTE_DIFFERENTIATION
10019	SH2B3	SH2B adaptor protein 3 [Source:HGNC Symbol;Acc:HGNC:29605]	GOBP_CELL_ACTIVATION		GOBP_IMMUNE_SYSTEM_DEVELOPMENT					GOBP_CELL_ADHESION	GOBP_REGULATION_OF_INTRACELLULAR_SIGNAL_TRANSDUCTION
6404	SELPLG	selectin P ligand [Source:HGNC Symbol;Acc:HGNC:10722]	GOBP_CELL_ACTIVATION		GOBP_IMMUNE_SYSTEM_DEVELOPMENT					GOBP_CELL_ADHESION
5294	PIK3CG	phosphatidylinositol-4,5-bisphosphate 3-kinase catalytic subunit gamma [Source:HGNC Symbol;Acc:HGNC:8978]	GOBP_CELL_ACTIVATION			GOBP_LYMPHOCYTE_ACTIVATION	GOBP_POSITIVE_REGULATION_OF_MULTICELLULAR_ORGANISMAL_PROCESS	GOBP_IMMUNE_RESPONSE		GOBP_CELL_ADHESION	GOBP_REGULATION_OF_INTRACELLULAR_SIGNAL_TRANSDUCTION	GOBP_POSITIVE_REGULATION_OF_GENE_EXPRESSION
3683	ITGAL	integrin subunit alpha L [Source:HGNC Symbol;Acc:HGNC:6148]	GOBP_CELL_ACTIVATION			GOBP_LYMPHOCYTE_ACTIVATION		GOBP_IMMUNE_RESPONSE		GOBP_CELL_ADHESION
50615	IL21R	interleukin 21 receptor [Source:HGNC Symbol;Acc:HGNC:6006]	GOBP_CELL_ACTIVATION			GOBP_LYMPHOCYTE_ACTIVATION		GOBP_IMMUNE_RESPONSE
3459	IFNGR1	interferon gamma receptor 1 [Source:HGNC Symbol;Acc:HGNC:5439]	GOBP_CELL_ACTIVATION				GOBP_POSITIVE_REGULATION_OF_MULTICELLULAR_ORGANISMAL_PROCESS	GOBP_IMMUNE_RESPONSE				GOBP_POSITIVE_REGULATION_OF_GENE_EXPRESSION
5478	PPIA	peptidylprolyl isomerase A [Source:HGNC Symbol;Acc:HGNC:9253]	GOBP_CELL_ACTIVATION							GOBP_CELL_ADHESION	GOBP_REGULATION_OF_INTRACELLULAR_SIGNAL_TRANSDUCTION
10672	GNA13	G protein subunit alpha 13 [Source:HGNC Symbol;Acc:HGNC:4381]	GOBP_CELL_ACTIVATION								GOBP_REGULATION_OF_INTRACELLULAR_SIGNAL_TRANSDUCTION
7076	TIMP1	TIMP metallopeptidase inhibitor 1 [Source:HGNC Symbol;Acc:HGNC:11820]	GOBP_CELL_ACTIVATION
5023	P2RX1	purinergic receptor P2X 1 [Source:HGNC Symbol;Acc:HGNC:8533]	GOBP_CELL_ACTIVATION
1436	CSF1R	colony stimulating factor 1 receptor [Source:HGNC Symbol;Acc:HGNC:2433]		GOBP_REGULATION_OF_IMMUNE_SYSTEM_PROCESS	GOBP_IMMUNE_SYSTEM_DEVELOPMENT		GOBP_POSITIVE_REGULATION_OF_MULTICELLULAR_ORGANISMAL_PROCESS	GOBP_IMMUNE_RESPONSE	GOBP_LEUKOCYTE_DIFFERENTIATION		GOBP_REGULATION_OF_INTRACELLULAR_SIGNAL_TRANSDUCTION	GOBP_POSITIVE_REGULATION_OF_GENE_EXPRESSION
11213	IRAK3	interleukin 1 receptor associated kinase 3 [Source:HGNC Symbol;Acc:HGNC:17020]		GOBP_REGULATION_OF_IMMUNE_SYSTEM_PROCESS	GOBP_IMMUNE_SYSTEM_DEVELOPMENT		GOBP_POSITIVE_REGULATION_OF_MULTICELLULAR_ORGANISMAL_PROCESS	GOBP_IMMUNE_RESPONSE			GOBP_REGULATION_OF_INTRACELLULAR_SIGNAL_TRANSDUCTION	GOBP_POSITIVE_REGULATION_OF_GENE_EXPRESSION
3303	HSPA1A	heat shock protein family A (Hsp70) member 1A [Source:HGNC Symbol;Acc:HGNC:5232]		GOBP_REGULATION_OF_IMMUNE_SYSTEM_PROCESS	GOBP_IMMUNE_SYSTEM_DEVELOPMENT		GOBP_POSITIVE_REGULATION_OF_MULTICELLULAR_ORGANISMAL_PROCESS	GOBP_IMMUNE_RESPONSE			GOBP_REGULATION_OF_INTRACELLULAR_SIGNAL_TRANSDUCTION	GOBP_POSITIVE_REGULATION_OF_GENE_EXPRESSION
3304	HSPA1B	heat shock protein family A (Hsp70) member 1B [Source:HGNC Symbol;Acc:HGNC:5233]		GOBP_REGULATION_OF_IMMUNE_SYSTEM_PROCESS	GOBP_IMMUNE_SYSTEM_DEVELOPMENT		GOBP_POSITIVE_REGULATION_OF_MULTICELLULAR_ORGANISMAL_PROCESS	GOBP_IMMUNE_RESPONSE			GOBP_REGULATION_OF_INTRACELLULAR_SIGNAL_TRANSDUCTION	GOBP_POSITIVE_REGULATION_OF_GENE_EXPRESSION
54997	TESC	tescalcin [Source:HGNC Symbol;Acc:HGNC:26065]		GOBP_REGULATION_OF_IMMUNE_SYSTEM_PROCESS	GOBP_IMMUNE_SYSTEM_DEVELOPMENT		GOBP_POSITIVE_REGULATION_OF_MULTICELLULAR_ORGANISMAL_PROCESS		GOBP_LEUKOCYTE_DIFFERENTIATION	GOBP_CELL_ADHESION		GOBP_POSITIVE_REGULATION_OF_GENE_EXPRESSION
1777	DNASE2	deoxyribonuclease 2, lysosomal [Source:HGNC Symbol;Acc:HGNC:2960]		GOBP_REGULATION_OF_IMMUNE_SYSTEM_PROCESS	GOBP_IMMUNE_SYSTEM_DEVELOPMENT			GOBP_IMMUNE_RESPONSE
7538	ZFP36	ZFP36 ring finger protein [Source:HGNC Symbol;Acc:HGNC:12862]		GOBP_REGULATION_OF_IMMUNE_SYSTEM_PROCESS	GOBP_IMMUNE_SYSTEM_DEVELOPMENT							GOBP_POSITIVE_REGULATION_OF_GENE_EXPRESSION
23186	RCOR1	REST corepressor 1 [Source:HGNC Symbol;Acc:HGNC:17441]		GOBP_REGULATION_OF_IMMUNE_SYSTEM_PROCESS	GOBP_IMMUNE_SYSTEM_DEVELOPMENT
4850	CNOT4	CCR4-NOT transcription complex subunit 4 [Source:HGNC Symbol;Acc:HGNC:7880]		GOBP_REGULATION_OF_IMMUNE_SYSTEM_PROCESS	GOBP_IMMUNE_SYSTEM_DEVELOPMENT
1654	DDX3X	DEAD-box helicase 3 X-linked [Source:HGNC Symbol;Acc:HGNC:2745]		GOBP_REGULATION_OF_IMMUNE_SYSTEM_PROCESS			GOBP_POSITIVE_REGULATION_OF_MULTICELLULAR_ORGANISMAL_PROCESS	GOBP_IMMUNE_RESPONSE			GOBP_REGULATION_OF_INTRACELLULAR_SIGNAL_TRANSDUCTION	GOBP_POSITIVE_REGULATION_OF_GENE_EXPRESSION
388325	SCIMP	SLP adaptor and CSK interacting membrane protein [Source:HGNC Symbol;Acc:HGNC:33504]		GOBP_REGULATION_OF_IMMUNE_SYSTEM_PROCESS			GOBP_POSITIVE_REGULATION_OF_MULTICELLULAR_ORGANISMAL_PROCESS	GOBP_IMMUNE_RESPONSE			GOBP_REGULATION_OF_INTRACELLULAR_SIGNAL_TRANSDUCTION	GOBP_POSITIVE_REGULATION_OF_GENE_EXPRESSION
9188	DDX21	DExD-box helicase 21 [Source:HGNC Symbol;Acc:HGNC:2744]		GOBP_REGULATION_OF_IMMUNE_SYSTEM_PROCESS			GOBP_POSITIVE_REGULATION_OF_MULTICELLULAR_ORGANISMAL_PROCESS	GOBP_IMMUNE_RESPONSE			GOBP_REGULATION_OF_INTRACELLULAR_SIGNAL_TRANSDUCTION	GOBP_POSITIVE_REGULATION_OF_GENE_EXPRESSION
3098	HK1	hexokinase 1 [Source:HGNC Symbol;Acc:HGNC:4922]		GOBP_REGULATION_OF_IMMUNE_SYSTEM_PROCESS			GOBP_POSITIVE_REGULATION_OF_MULTICELLULAR_ORGANISMAL_PROCESS	GOBP_IMMUNE_RESPONSE				GOBP_POSITIVE_REGULATION_OF_GENE_EXPRESSION
23180	RFTN1	raftlin, lipid raft linker 1 [Source:HGNC Symbol;Acc:HGNC:30278]		GOBP_REGULATION_OF_IMMUNE_SYSTEM_PROCESS			GOBP_POSITIVE_REGULATION_OF_MULTICELLULAR_ORGANISMAL_PROCESS	GOBP_IMMUNE_RESPONSE				GOBP_POSITIVE_REGULATION_OF_GENE_EXPRESSION
6397	SEC14L1	SEC14 like lipid binding 1 [Source:HGNC Symbol;Acc:HGNC:10698]		GOBP_REGULATION_OF_IMMUNE_SYSTEM_PROCESS				GOBP_IMMUNE_RESPONSE			GOBP_REGULATION_OF_INTRACELLULAR_SIGNAL_TRANSDUCTION
118788	PIK3AP1	phosphoinositide-3-kinase adaptor protein 1 [Source:HGNC Symbol;Acc:HGNC:30034]		GOBP_REGULATION_OF_IMMUNE_SYSTEM_PROCESS				GOBP_IMMUNE_RESPONSE			GOBP_REGULATION_OF_INTRACELLULAR_SIGNAL_TRANSDUCTION
2821	GPI	glucose-6-phosphate isomerase [Source:HGNC Symbol;Acc:HGNC:4458]		GOBP_REGULATION_OF_IMMUNE_SYSTEM_PROCESS				GOBP_IMMUNE_RESPONSE				GOBP_POSITIVE_REGULATION_OF_GENE_EXPRESSION
29085	PHPT1	phosphohistidine phosphatase 1 [Source:HGNC Symbol;Acc:HGNC:30033]		GOBP_REGULATION_OF_IMMUNE_SYSTEM_PROCESS				GOBP_IMMUNE_RESPONSE
90268	OTULIN	OTU deubiquitinase with linear linkage specificity [Source:HGNC Symbol;Acc:HGNC:25118]		GOBP_REGULATION_OF_IMMUNE_SYSTEM_PROCESS				GOBP_IMMUNE_RESPONSE
5272	SERPINB9	serpin family B member 9 [Source:HGNC Symbol;Acc:HGNC:8955]		GOBP_REGULATION_OF_IMMUNE_SYSTEM_PROCESS				GOBP_IMMUNE_RESPONSE
1675	CFD	complement factor D [Source:HGNC Symbol;Acc:HGNC:2771]		GOBP_REGULATION_OF_IMMUNE_SYSTEM_PROCESS				GOBP_IMMUNE_RESPONSE
113	ADCY7	adenylate cyclase 7 [Source:HGNC Symbol;Acc:HGNC:238]		GOBP_REGULATION_OF_IMMUNE_SYSTEM_PROCESS				GOBP_IMMUNE_RESPONSE
811	CALR	calreticulin [Source:HGNC Symbol;Acc:HGNC:1455]		GOBP_REGULATION_OF_IMMUNE_SYSTEM_PROCESS						GOBP_CELL_ADHESION	GOBP_REGULATION_OF_INTRACELLULAR_SIGNAL_TRANSDUCTION	GOBP_POSITIVE_REGULATION_OF_GENE_EXPRESSION
1843	DUSP1	dual specificity phosphatase 1 [Source:HGNC Symbol;Acc:HGNC:3064]		GOBP_REGULATION_OF_IMMUNE_SYSTEM_PROCESS						GOBP_CELL_ADHESION	GOBP_REGULATION_OF_INTRACELLULAR_SIGNAL_TRANSDUCTION
9435	CHST2	carbohydrate sulfotransferase 2 [Source:HGNC Symbol;Acc:HGNC:1970]		GOBP_REGULATION_OF_IMMUNE_SYSTEM_PROCESS						GOBP_CELL_ADHESION
6793	STK10	serine/threonine kinase 10 [Source:HGNC Symbol;Acc:HGNC:11388]		GOBP_REGULATION_OF_IMMUNE_SYSTEM_PROCESS						GOBP_CELL_ADHESION
57118	CAMK1D	calcium/calmodulin dependent protein kinase ID [Source:HGNC Symbol;Acc:HGNC:19341]		GOBP_REGULATION_OF_IMMUNE_SYSTEM_PROCESS
1831	TSC22D3	TSC22 domain family member 3 [Source:HGNC Symbol;Acc:HGNC:3051]		GOBP_REGULATION_OF_IMMUNE_SYSTEM_PROCESS
4050	LTB	lymphotoxin beta [Source:HGNC Symbol;Acc:HGNC:6711]			GOBP_IMMUNE_SYSTEM_DEVELOPMENT		GOBP_POSITIVE_REGULATION_OF_MULTICELLULAR_ORGANISMAL_PROCESS	GOBP_IMMUNE_RESPONSE				GOBP_POSITIVE_REGULATION_OF_GENE_EXPRESSION
6237	RRAS	RAS related [Source:HGNC Symbol;Acc:HGNC:10447]			GOBP_IMMUNE_SYSTEM_DEVELOPMENT		GOBP_POSITIVE_REGULATION_OF_MULTICELLULAR_ORGANISMAL_PROCESS		GOBP_LEUKOCYTE_DIFFERENTIATION	GOBP_CELL_ADHESION	GOBP_REGULATION_OF_INTRACELLULAR_SIGNAL_TRANSDUCTION
9314	KLF4	Kruppel like factor 4 [Source:HGNC Symbol;Acc:HGNC:6348]			GOBP_IMMUNE_SYSTEM_DEVELOPMENT		GOBP_POSITIVE_REGULATION_OF_MULTICELLULAR_ORGANISMAL_PROCESS			GOBP_CELL_ADHESION		GOBP_POSITIVE_REGULATION_OF_GENE_EXPRESSION
122618	PLD4	phospholipase D family member 4 [Source:HGNC Symbol;Acc:HGNC:23792]			GOBP_IMMUNE_SYSTEM_DEVELOPMENT			GOBP_IMMUNE_RESPONSE
79705	LRRK1	leucine rich repeat kinase 1 [Source:HGNC Symbol;Acc:HGNC:18608]			GOBP_IMMUNE_SYSTEM_DEVELOPMENT				GOBP_LEUKOCYTE_DIFFERENTIATION		GOBP_REGULATION_OF_INTRACELLULAR_SIGNAL_TRANSDUCTION
4772	NFATC1	nuclear factor of activated T cells 1 [Source:HGNC Symbol;Acc:HGNC:7775]			GOBP_IMMUNE_SYSTEM_DEVELOPMENT				GOBP_LEUKOCYTE_DIFFERENTIATION
863	CBFA2T3	CBFA2/RUNX1 partner transcriptional co-repressor 3 [Source:HGNC Symbol;Acc:HGNC:1537]			GOBP_IMMUNE_SYSTEM_DEVELOPMENT				GOBP_LEUKOCYTE_DIFFERENTIATION
10365	KLF2	Kruppel like factor 2 [Source:HGNC Symbol;Acc:HGNC:6347]			GOBP_IMMUNE_SYSTEM_DEVELOPMENT
10443	N4BP2L2	NEDD4 binding protein 2 like 2 [Source:HGNC Symbol;Acc:HGNC:26916]			GOBP_IMMUNE_SYSTEM_DEVELOPMENT
51274	KLF3	Kruppel like factor 3 [Source:HGNC Symbol;Acc:HGNC:16516]			GOBP_IMMUNE_SYSTEM_DEVELOPMENT
23218	NBEAL2	neurobeachin like 2 [Source:HGNC Symbol;Acc:HGNC:31928]			GOBP_IMMUNE_SYSTEM_DEVELOPMENT
23215	PRRC2C	proline rich coiled-coil 2C [Source:HGNC Symbol;Acc:HGNC:24903]			GOBP_IMMUNE_SYSTEM_DEVELOPMENT
10146	G3BP1	G3BP stress granule assembly factor 1 [Source:HGNC Symbol;Acc:HGNC:30292]					GOBP_POSITIVE_REGULATION_OF_MULTICELLULAR_ORGANISMAL_PROCESS	GOBP_IMMUNE_RESPONSE				GOBP_POSITIVE_REGULATION_OF_GENE_EXPRESSION
5452	POU2F2	POU class 2 homeobox 2 [Source:HGNC Symbol;Acc:HGNC:9213]					GOBP_POSITIVE_REGULATION_OF_MULTICELLULAR_ORGANISMAL_PROCESS	GOBP_IMMUNE_RESPONSE				GOBP_POSITIVE_REGULATION_OF_GENE_EXPRESSION
2643	GCH1	GTP cyclohydrolase 1 [Source:HGNC Symbol;Acc:HGNC:4193]					GOBP_POSITIVE_REGULATION_OF_MULTICELLULAR_ORGANISMAL_PROCESS	GOBP_IMMUNE_RESPONSE
23654	PLXNB2	plexin B2 [Source:HGNC Symbol;Acc:HGNC:9104]					GOBP_POSITIVE_REGULATION_OF_MULTICELLULAR_ORGANISMAL_PROCESS			GOBP_CELL_ADHESION		GOBP_POSITIVE_REGULATION_OF_GENE_EXPRESSION
3687	ITGAX	integrin subunit alpha X [Source:HGNC Symbol;Acc:HGNC:6152]					GOBP_POSITIVE_REGULATION_OF_MULTICELLULAR_ORGANISMAL_PROCESS			GOBP_CELL_ADHESION		GOBP_POSITIVE_REGULATION_OF_GENE_EXPRESSION
80139	ZNF703	zinc finger protein 703 [Source:HGNC Symbol;Acc:HGNC:25883]					GOBP_POSITIVE_REGULATION_OF_MULTICELLULAR_ORGANISMAL_PROCESS			GOBP_CELL_ADHESION
23499	MACF1	microtubule actin crosslinking factor 1 [Source:HGNC Symbol;Acc:HGNC:13664]					GOBP_POSITIVE_REGULATION_OF_MULTICELLULAR_ORGANISMAL_PROCESS			GOBP_CELL_ADHESION
388	RHOB	ras homolog family member B [Source:HGNC Symbol;Acc:HGNC:668]					GOBP_POSITIVE_REGULATION_OF_MULTICELLULAR_ORGANISMAL_PROCESS			GOBP_CELL_ADHESION
57493	HEG1	heart development protein with EGF like domains 1 [Source:HGNC Symbol;Acc:HGNC:29227]					GOBP_POSITIVE_REGULATION_OF_MULTICELLULAR_ORGANISMAL_PROCESS				GOBP_REGULATION_OF_INTRACELLULAR_SIGNAL_TRANSDUCTION	GOBP_POSITIVE_REGULATION_OF_GENE_EXPRESSION
6498	SKIL	SKI like proto-oncogene [Source:HGNC Symbol;Acc:HGNC:10897]					GOBP_POSITIVE_REGULATION_OF_MULTICELLULAR_ORGANISMAL_PROCESS				GOBP_REGULATION_OF_INTRACELLULAR_SIGNAL_TRANSDUCTION
6934	TCF7L2	transcription factor 7 like 2 [Source:HGNC Symbol;Acc:HGNC:11641]					GOBP_POSITIVE_REGULATION_OF_MULTICELLULAR_ORGANISMAL_PROCESS				GOBP_REGULATION_OF_INTRACELLULAR_SIGNAL_TRANSDUCTION
55737	VPS35	VPS35 retromer complex component [Source:HGNC Symbol;Acc:HGNC:13487]					GOBP_POSITIVE_REGULATION_OF_MULTICELLULAR_ORGANISMAL_PROCESS					GOBP_POSITIVE_REGULATION_OF_GENE_EXPRESSION
4087	SMAD2	SMAD family member 2 [Source:HGNC Symbol;Acc:HGNC:6768]					GOBP_POSITIVE_REGULATION_OF_MULTICELLULAR_ORGANISMAL_PROCESS					GOBP_POSITIVE_REGULATION_OF_GENE_EXPRESSION
22938	SNW1	SNW domain containing 1 [Source:HGNC Symbol;Acc:HGNC:16696]					GOBP_POSITIVE_REGULATION_OF_MULTICELLULAR_ORGANISMAL_PROCESS					GOBP_POSITIVE_REGULATION_OF_GENE_EXPRESSION
8195	MKKS	MKKS centrosomal shuttling protein [Source:HGNC Symbol;Acc:HGNC:7108]					GOBP_POSITIVE_REGULATION_OF_MULTICELLULAR_ORGANISMAL_PROCESS
9148	NEURL1	neuralized E3 ubiquitin protein ligase 1 [Source:HGNC Symbol;Acc:HGNC:7761]					GOBP_POSITIVE_REGULATION_OF_MULTICELLULAR_ORGANISMAL_PROCESS
7351	UCP2	uncoupling protein 2 [Source:HGNC Symbol;Acc:HGNC:12518]					GOBP_POSITIVE_REGULATION_OF_MULTICELLULAR_ORGANISMAL_PROCESS
1025	CDK9	cyclin dependent kinase 9 [Source:HGNC Symbol;Acc:HGNC:1780]					GOBP_POSITIVE_REGULATION_OF_MULTICELLULAR_ORGANISMAL_PROCESS
6546	SLC8A1	solute carrier family 8 member A1 [Source:HGNC Symbol;Acc:HGNC:11068]					GOBP_POSITIVE_REGULATION_OF_MULTICELLULAR_ORGANISMAL_PROCESS
490	ATP2B1	ATPase plasma membrane Ca2+ transporting 1 [Source:HGNC Symbol;Acc:HGNC:814]					GOBP_POSITIVE_REGULATION_OF_MULTICELLULAR_ORGANISMAL_PROCESS
5920	PLAAT4	phospholipase A and acyltransferase 4 [Source:HGNC Symbol;Acc:HGNC:9869]					GOBP_POSITIVE_REGULATION_OF_MULTICELLULAR_ORGANISMAL_PROCESS
4673	NAP1L1	nucleosome assembly protein 1 like 1 [Source:HGNC Symbol;Acc:HGNC:7637]					GOBP_POSITIVE_REGULATION_OF_MULTICELLULAR_ORGANISMAL_PROCESS
25836	NIPBL	NIPBL cohesin loading factor [Source:HGNC Symbol;Acc:HGNC:28862]					GOBP_POSITIVE_REGULATION_OF_MULTICELLULAR_ORGANISMAL_PROCESS
9798	IST1	IST1 factor associated with ESCRT-III [Source:HGNC Symbol;Acc:HGNC:28977]					GOBP_POSITIVE_REGULATION_OF_MULTICELLULAR_ORGANISMAL_PROCESS
51393	TRPV2	transient receptor potential cation channel subfamily V member 2 [Source:HGNC Symbol;Acc:HGNC:18082]					GOBP_POSITIVE_REGULATION_OF_MULTICELLULAR_ORGANISMAL_PROCESS
1523	CUX1	cut like homeobox 1 [Source:HGNC Symbol;Acc:HGNC:2557]					GOBP_POSITIVE_REGULATION_OF_MULTICELLULAR_ORGANISMAL_PROCESS
57647	DHX37	DEAH-box helicase 37 [Source:HGNC Symbol;Acc:HGNC:17210]					GOBP_POSITIVE_REGULATION_OF_MULTICELLULAR_ORGANISMAL_PROCESS
1778	DYNC1H1	dynein cytoplasmic 1 heavy chain 1 [Source:HGNC Symbol;Acc:HGNC:2961]					GOBP_POSITIVE_REGULATION_OF_MULTICELLULAR_ORGANISMAL_PROCESS
476	ATP1A1	ATPase Na+/K+ transporting subunit alpha 1 [Source:HGNC Symbol;Acc:HGNC:799]					GOBP_POSITIVE_REGULATION_OF_MULTICELLULAR_ORGANISMAL_PROCESS
6480	ST6GAL1	ST6 beta-galactoside alpha-2,6-sialyltransferase 1 [Source:HGNC Symbol;Acc:HGNC:10860]						GOBP_IMMUNE_RESPONSE		GOBP_CELL_ADHESION
89790	SIGLEC10	sialic acid binding Ig like lectin 10 [Source:HGNC Symbol;Acc:HGNC:15620]						GOBP_IMMUNE_RESPONSE		GOBP_CELL_ADHESION
976	ADGRE5	adhesion G protein-coupled receptor E5 [Source:HGNC Symbol;Acc:HGNC:1711]						GOBP_IMMUNE_RESPONSE		GOBP_CELL_ADHESION
2015	ADGRE1	adhesion G protein-coupled receptor E1 [Source:HGNC Symbol;Acc:HGNC:3336]						GOBP_IMMUNE_RESPONSE		GOBP_CELL_ADHESION
8743	TNFSF10	TNF superfamily member 10 [Source:HGNC Symbol;Acc:HGNC:11925]						GOBP_IMMUNE_RESPONSE			GOBP_REGULATION_OF_INTRACELLULAR_SIGNAL_TRANSDUCTION
23108	RAP1GAP2	RAP1 GTPase activating protein 2 [Source:HGNC Symbol;Acc:HGNC:29176]						GOBP_IMMUNE_RESPONSE			GOBP_REGULATION_OF_INTRACELLULAR_SIGNAL_TRANSDUCTION
6398	SECTM1	secreted and transmembrane 1 [Source:HGNC Symbol;Acc:HGNC:10707]						GOBP_IMMUNE_RESPONSE			GOBP_REGULATION_OF_INTRACELLULAR_SIGNAL_TRANSDUCTION
4261	CIITA	class II major histocompatibility complex transactivator [Source:HGNC Symbol;Acc:HGNC:7067]						GOBP_IMMUNE_RESPONSE
8519	IFITM1	interferon induced transmembrane protein 1 [Source:HGNC Symbol;Acc:HGNC:5412]						GOBP_IMMUNE_RESPONSE
3433	IFIT2	interferon induced protein with tetratricopeptide repeats 2 [Source:HGNC Symbol;Acc:HGNC:5409]						GOBP_IMMUNE_RESPONSE
10410	IFITM3	interferon induced transmembrane protein 3 [Source:HGNC Symbol;Acc:HGNC:5414]						GOBP_IMMUNE_RESPONSE
10581	IFITM2	interferon induced transmembrane protein 2 [Source:HGNC Symbol;Acc:HGNC:5413]						GOBP_IMMUNE_RESPONSE
11024	LILRA1	leukocyte immunoglobulin like receptor A1 [Source:HGNC Symbol;Acc:HGNC:6602]						GOBP_IMMUNE_RESPONSE
2495	FTH1	ferritin heavy chain 1 [Source:HGNC Symbol;Acc:HGNC:3976]						GOBP_IMMUNE_RESPONSE
54882	ANKHD1	ankyrin repeat and KH domain containing 1 [Source:HGNC Symbol;Acc:HGNC:24714]						GOBP_IMMUNE_RESPONSE
3903	LAIR1	leukocyte associated immunoglobulin like receptor 1 [Source:HGNC Symbol;Acc:HGNC:6477]						GOBP_IMMUNE_RESPONSE
10261	IGSF6	immunoglobulin superfamily member 6 [Source:HGNC Symbol;Acc:HGNC:5953]						GOBP_IMMUNE_RESPONSE
5329	PLAUR	plasminogen activator, urokinase receptor [Source:HGNC Symbol;Acc:HGNC:9053]								GOBP_CELL_ADHESION	GOBP_REGULATION_OF_INTRACELLULAR_SIGNAL_TRANSDUCTION
5921	RASA1	RAS p21 protein activator 1 [Source:HGNC Symbol;Acc:HGNC:9871]								GOBP_CELL_ADHESION	GOBP_REGULATION_OF_INTRACELLULAR_SIGNAL_TRANSDUCTION
396	ARHGDIA	Rho GDP dissociation inhibitor alpha [Source:HGNC Symbol;Acc:HGNC:678]								GOBP_CELL_ADHESION	GOBP_REGULATION_OF_INTRACELLULAR_SIGNAL_TRANSDUCTION
9267	CYTH1	cytohesin 1 [Source:HGNC Symbol;Acc:HGNC:9501]								GOBP_CELL_ADHESION	GOBP_REGULATION_OF_INTRACELLULAR_SIGNAL_TRANSDUCTION
80005	DOCK5	dedicator of cytokinesis 5 [Source:HGNC Symbol;Acc:HGNC:23476]								GOBP_CELL_ADHESION
7402	UTRN	utrophin [Source:HGNC Symbol;Acc:HGNC:12635]								GOBP_CELL_ADHESION
9595	CYTIP	cytohesin 1 interacting protein [Source:HGNC Symbol;Acc:HGNC:9506]								GOBP_CELL_ADHESION
5175	PECAM1	platelet and endothelial cell adhesion molecule 1 [Source:HGNC Symbol;Acc:HGNC:8823]								GOBP_CELL_ADHESION
9788	MTSS1	MTSS I-BAR domain containing 1 [Source:HGNC Symbol;Acc:HGNC:20443]								GOBP_CELL_ADHESION
26999	CYFIP2	cytoplasmic FMR1 interacting protein 2 [Source:HGNC Symbol;Acc:HGNC:13760]								GOBP_CELL_ADHESION
10611	PDLIM5	PDZ and LIM domain 5 [Source:HGNC Symbol;Acc:HGNC:17468]								GOBP_CELL_ADHESION
9414	TJP2	tight junction protein 2 [Source:HGNC Symbol;Acc:HGNC:11828]								GOBP_CELL_ADHESION
3384	ICAM2	intercellular adhesion molecule 2 [Source:HGNC Symbol;Acc:HGNC:5345]								GOBP_CELL_ADHESION
3386	ICAM4	intercellular adhesion molecule 4 (Landsteiner-Wiener blood group) [Source:HGNC Symbol;Acc:HGNC:5347]								GOBP_CELL_ADHESION
25992	SNED1	sushi, nidogen and EGF like domains 1 [Source:HGNC Symbol;Acc:HGNC:24696]								GOBP_CELL_ADHESION
27180	SIGLEC9	sialic acid binding Ig like lectin 9 [Source:HGNC Symbol;Acc:HGNC:10878]								GOBP_CELL_ADHESION
8904	CPNE1	copine 1 [Source:HGNC Symbol;Acc:HGNC:2314]									GOBP_REGULATION_OF_INTRACELLULAR_SIGNAL_TRANSDUCTION
1032	CDKN2D	cyclin dependent kinase inhibitor 2D [Source:HGNC Symbol;Acc:HGNC:1790]									GOBP_REGULATION_OF_INTRACELLULAR_SIGNAL_TRANSDUCTION
161742	SPRED1	sprouty related EVH1 domain containing 1 [Source:HGNC Symbol;Acc:HGNC:20249]									GOBP_REGULATION_OF_INTRACELLULAR_SIGNAL_TRANSDUCTION
51347	TAOK3	TAO kinase 3 [Source:HGNC Symbol;Acc:HGNC:18133]									GOBP_REGULATION_OF_INTRACELLULAR_SIGNAL_TRANSDUCTION
10114	HIPK3	homeodomain interacting protein kinase 3 [Source:HGNC Symbol;Acc:HGNC:4915]									GOBP_REGULATION_OF_INTRACELLULAR_SIGNAL_TRANSDUCTION
1848	DUSP6	dual specificity phosphatase 6 [Source:HGNC Symbol;Acc:HGNC:3072]									GOBP_REGULATION_OF_INTRACELLULAR_SIGNAL_TRANSDUCTION
11329	STK38	serine/threonine kinase 38 [Source:HGNC Symbol;Acc:HGNC:17847]									GOBP_REGULATION_OF_INTRACELLULAR_SIGNAL_TRANSDUCTION
9938	ARHGAP25	Rho GTPase activating protein 25 [Source:HGNC Symbol;Acc:HGNC:28951]									GOBP_REGULATION_OF_INTRACELLULAR_SIGNAL_TRANSDUCTION
147699	PPM1N	protein phosphatase, Mg2+/Mn2+ dependent 1N (putative) [Source:HGNC Symbol;Acc:HGNC:26845]									GOBP_REGULATION_OF_INTRACELLULAR_SIGNAL_TRANSDUCTION
22821	RASA3	RAS p21 protein activator 3 [Source:HGNC Symbol;Acc:HGNC:20331]									GOBP_REGULATION_OF_INTRACELLULAR_SIGNAL_TRANSDUCTION
1847	DUSP5	dual specificity phosphatase 5 [Source:HGNC Symbol;Acc:HGNC:3071]									GOBP_REGULATION_OF_INTRACELLULAR_SIGNAL_TRANSDUCTION
284996	RNF149	ring finger protein 149 [Source:HGNC Symbol;Acc:HGNC:23137]									GOBP_REGULATION_OF_INTRACELLULAR_SIGNAL_TRANSDUCTION
3326	HSP90AB1	heat shock protein 90 alpha family class B member 1 [Source:HGNC Symbol;Acc:HGNC:5258]									GOBP_REGULATION_OF_INTRACELLULAR_SIGNAL_TRANSDUCTION
9774	BCLAF1	BCL2 associated transcription factor 1 [Source:HGNC Symbol;Acc:HGNC:16863]									GOBP_REGULATION_OF_INTRACELLULAR_SIGNAL_TRANSDUCTION
7204	TRIO	trio Rho guanine nucleotide exchange factor [Source:HGNC Symbol;Acc:HGNC:12303]									GOBP_REGULATION_OF_INTRACELLULAR_SIGNAL_TRANSDUCTION
4296	MAP3K11	mitogen-activated protein kinase kinase kinase 11 [Source:HGNC Symbol;Acc:HGNC:6850]									GOBP_REGULATION_OF_INTRACELLULAR_SIGNAL_TRANSDUCTION
64223	MLST8	MTOR associated protein, LST8 homolog [Source:HGNC Symbol;Acc:HGNC:24825]									GOBP_REGULATION_OF_INTRACELLULAR_SIGNAL_TRANSDUCTION
4616	GADD45B	growth arrest and DNA damage inducible beta [Source:HGNC Symbol;Acc:HGNC:4096]									GOBP_REGULATION_OF_INTRACELLULAR_SIGNAL_TRANSDUCTION
389	RHOC	ras homolog family member C [Source:HGNC Symbol;Acc:HGNC:669]									GOBP_REGULATION_OF_INTRACELLULAR_SIGNAL_TRANSDUCTION
10982	MAPRE2	microtubule associated protein RP/EB family member 2 [Source:HGNC Symbol;Acc:HGNC:6891]									GOBP_REGULATION_OF_INTRACELLULAR_SIGNAL_TRANSDUCTION
393	ARHGAP4	Rho GTPase activating protein 4 [Source:HGNC Symbol;Acc:HGNC:674]									GOBP_REGULATION_OF_INTRACELLULAR_SIGNAL_TRANSDUCTION
10134	BCAP31	B cell receptor associated protein 31 [Source:HGNC Symbol;Acc:HGNC:16695]									GOBP_REGULATION_OF_INTRACELLULAR_SIGNAL_TRANSDUCTION
847	CAT	catalase [Source:HGNC Symbol;Acc:HGNC:1516]									GOBP_REGULATION_OF_INTRACELLULAR_SIGNAL_TRANSDUCTION
54509	RHOF	ras homolog family member F, filopodia associated [Source:HGNC Symbol;Acc:HGNC:15703]									GOBP_REGULATION_OF_INTRACELLULAR_SIGNAL_TRANSDUCTION
51246	SHISA5	shisa family member 5 [Source:HGNC Symbol;Acc:HGNC:30376]									GOBP_REGULATION_OF_INTRACELLULAR_SIGNAL_TRANSDUCTION
51143	DYNC1LI1	dynein cytoplasmic 1 light intermediate chain 1 [Source:HGNC Symbol;Acc:HGNC:18745]									GOBP_REGULATION_OF_INTRACELLULAR_SIGNAL_TRANSDUCTION
10161	LPAR6	lysophosphatidic acid receptor 6 [Source:HGNC Symbol;Acc:HGNC:15520]									GOBP_REGULATION_OF_INTRACELLULAR_SIGNAL_TRANSDUCTION
54976	C20orf27	chromosome 20 open reading frame 27 [Source:HGNC Symbol;Acc:HGNC:15873]									GOBP_REGULATION_OF_INTRACELLULAR_SIGNAL_TRANSDUCTION
57153	SLC44A2	solute carrier family 44 member 2 [Source:HGNC Symbol;Acc:HGNC:17292]									GOBP_REGULATION_OF_INTRACELLULAR_SIGNAL_TRANSDUCTION
121512	FGD4	FYVE, RhoGEF and PH domain containing 4 [Source:HGNC Symbol;Acc:HGNC:19125]									GOBP_REGULATION_OF_INTRACELLULAR_SIGNAL_TRANSDUCTION
89846	FGD3	FYVE, RhoGEF and PH domain containing 3 [Source:HGNC Symbol;Acc:HGNC:16027]									GOBP_REGULATION_OF_INTRACELLULAR_SIGNAL_TRANSDUCTION
4650	MYO9B	myosin IXB [Source:HGNC Symbol;Acc:HGNC:7609]									GOBP_REGULATION_OF_INTRACELLULAR_SIGNAL_TRANSDUCTION
22898	DENND3	DENN domain containing 3 [Source:HGNC Symbol;Acc:HGNC:29134]									GOBP_REGULATION_OF_INTRACELLULAR_SIGNAL_TRANSDUCTION
27128	CYTH4	cytohesin 4 [Source:HGNC Symbol;Acc:HGNC:9505]									GOBP_REGULATION_OF_INTRACELLULAR_SIGNAL_TRANSDUCTION
9138	ARHGEF1	Rho guanine nucleotide exchange factor 1 [Source:HGNC Symbol;Acc:HGNC:681]									GOBP_REGULATION_OF_INTRACELLULAR_SIGNAL_TRANSDUCTION
4691	NCL	nucleolin [Source:HGNC Symbol;Acc:HGNC:7667]										GOBP_POSITIVE_REGULATION_OF_GENE_EXPRESSION
9775	EIF4A3	eukaryotic translation initiation factor 4A3 [Source:HGNC Symbol;Acc:HGNC:18683]										GOBP_POSITIVE_REGULATION_OF_GENE_EXPRESSION
4904	YBX1	Y-box binding protein 1 [Source:HGNC Symbol;Acc:HGNC:8014]										GOBP_POSITIVE_REGULATION_OF_GENE_EXPRESSION
7453	WARS1	tryptophanyl-tRNA synthetase 1 [Source:HGNC Symbol;Acc:HGNC:12729]										GOBP_POSITIVE_REGULATION_OF_GENE_EXPRESSION
6199	RPS6KB2	ribosomal protein S6 kinase B2 [Source:HGNC Symbol;Acc:HGNC:10437]										GOBP_POSITIVE_REGULATION_OF_GENE_EXPRESSION
9141	PDCD5	programmed cell death 5 [Source:HGNC Symbol;Acc:HGNC:8764]										GOBP_POSITIVE_REGULATION_OF_GENE_EXPRESSION
3312	HSPA8	heat shock protein family A (Hsp70) member 8 [Source:HGNC Symbol;Acc:HGNC:5241]										GOBP_POSITIVE_REGULATION_OF_GENE_EXPRESSION
11338	U2AF2	U2 small nuclear RNA auxiliary factor 2 [Source:HGNC Symbol;Acc:HGNC:23156]										GOBP_POSITIVE_REGULATION_OF_GENE_EXPRESSION
6451	SH3BGRL	SH3 domain binding glutamate rich protein like [Source:HGNC Symbol;Acc:HGNC:10823]										GOBP_POSITIVE_REGULATION_OF_GENE_EXPRESSION
6434	TRA2B	transformer 2 beta homolog [Source:HGNC Symbol;Acc:HGNC:10781]										GOBP_POSITIVE_REGULATION_OF_GENE_EXPRESSION
9967	THRAP3	thyroid hormone receptor associated protein 3 [Source:HGNC Symbol;Acc:HGNC:22964]										GOBP_POSITIVE_REGULATION_OF_GENE_EXPRESSION
10984	KCNQ1OT1	KCNQ1 opposite strand/antisense transcript 1 [Source:HGNC Symbol;Acc:HGNC:6295]										GOBP_POSITIVE_REGULATION_OF_GENE_EXPRESSION
3309	HSPA5	heat shock protein family A (Hsp70) member 5 [Source:HGNC Symbol;Acc:HGNC:5238]
79893	GGNBP2	gametogenetin binding protein 2 [Source:HGNC Symbol;Acc:HGNC:19357]
156	GRK2	G protein-coupled receptor kinase 2 [Source:HGNC Symbol;Acc:HGNC:289]
440193	CCDC88C	coiled-coil domain containing 88C [Source:HGNC Symbol;Acc:HGNC:19967]
65979	PHACTR4	phosphatase and actin regulator 4 [Source:HGNC Symbol;Acc:HGNC:25793]
8682	PEA15	proliferation and apoptosis adaptor protein 15 [Source:HGNC Symbol;Acc:HGNC:8822]
293	SLC25A6	solute carrier family 25 member 6 [Source:HGNC Symbol;Acc:HGNC:10992]
284207	METRNL	meteorin like, glial cell differentiation regulator [Source:HGNC Symbol;Acc:HGNC:27584]
9975	NR1D2	nuclear receptor subfamily 1 group D member 2 [Source:HGNC Symbol;Acc:HGNC:7963]
3638	INSIG1	insulin induced gene 1 [Source:HGNC Symbol;Acc:HGNC:6083]
29978	UBQLN2	ubiquilin 2 [Source:HGNC Symbol;Acc:HGNC:12509]
23347	SMCHD1	structural maintenance of chromosomes flexible hinge domain containing 1 [Source:HGNC Symbol;Acc:HGNC:29090]
427	ASAH1	N-acylsphingosine amidohydrolase 1 [Source:HGNC Symbol;Acc:HGNC:735]
22808	MRAS	muscle RAS oncogene homolog [Source:HGNC Symbol;Acc:HGNC:7227]
10376	TUBA1B	tubulin alpha 1b [Source:HGNC Symbol;Acc:HGNC:18809]
4502	MT2A	metallothionein 2A [Source:HGNC Symbol;Acc:HGNC:7406]
3563	IL3RA	interleukin 3 receptor subunit alpha [Source:HGNC Symbol;Acc:HGNC:6012]
27101	CACYBP	calcyclin binding protein [Source:HGNC Symbol;Acc:HGNC:30423]
10963	STIP1	stress induced phosphoprotein 1 [Source:HGNC Symbol;Acc:HGNC:11387]
1028	CDKN1C	cyclin dependent kinase inhibitor 1C [Source:HGNC Symbol;Acc:HGNC:1786]
8428	STK24	serine/threonine kinase 24 [Source:HGNC Symbol;Acc:HGNC:11403]
51225	ABI3	ABI family member 3 [Source:HGNC Symbol;Acc:HGNC:29859]
904	CCNT1	cyclin T1 [Source:HGNC Symbol;Acc:HGNC:1599]
8536	CAMK1	calcium/calmodulin dependent protein kinase I [Source:HGNC Symbol;Acc:HGNC:1459]
51429	SNX9	sorting nexin 9 [Source:HGNC Symbol;Acc:HGNC:14973]
9706	ULK2	unc-51 like autophagy activating kinase 2 [Source:HGNC Symbol;Acc:HGNC:13480]
90007	MIDN	midnolin [Source:HGNC Symbol;Acc:HGNC:16298]
10044	SH2D3C	SH2 domain containing 3C [Source:HGNC Symbol;Acc:HGNC:16884]
23031	MAST3	microtubule associated serine/threonine kinase 3 [Source:HGNC Symbol;Acc:HGNC:19036]
1152	CKB	creatine kinase B [Source:HGNC Symbol;Acc:HGNC:1991]
3101	HK3	hexokinase 3 [Source:HGNC Symbol;Acc:HGNC:4925]
6046	BRD2	bromodomain containing 2 [Source:HGNC Symbol;Acc:HGNC:1103]
11182	SLC2A6	solute carrier family 2 member 6 [Source:HGNC Symbol;Acc:HGNC:11011]
1716	DGUOK	deoxyguanosine kinase [Source:HGNC Symbol;Acc:HGNC:2858]
1195	CLK1	CDC like kinase 1 [Source:HGNC Symbol;Acc:HGNC:2068]
9060	PAPSS2	3'-phosphoadenosine 5'-phosphosulfate synthase 2 [Source:HGNC Symbol;Acc:HGNC:8604]
378938	MALAT1	metastasis associated lung adenocarcinoma transcript 1 [Source:HGNC Symbol;Acc:HGNC:29665]
3164	NR4A1	nuclear receptor subfamily 4 group A member 1 [Source:HGNC Symbol;Acc:HGNC:7980]
11138	TBC1D8	TBC1 domain family member 8 [Source:HGNC Symbol;Acc:HGNC:17791]
10063	COX17	cytochrome c oxidase copper chaperone COX17 [Source:HGNC Symbol;Acc:HGNC:2264]
51278	IER5	immediate early response 5 [Source:HGNC Symbol;Acc:HGNC:5393]
65108	MARCKSL1	MARCKS like 1 [Source:HGNC Symbol;Acc:HGNC:7142]
10135	NAMPT	nicotinamide phosphoribosyltransferase [Source:HGNC Symbol;Acc:HGNC:30092]
26136	TES	testin LIM domain protein [Source:HGNC Symbol;Acc:HGNC:14620]
8334	H2AC6	H2A clustered histone 6 [Source:HGNC Symbol;Acc:HGNC:4733]
5216	PFN1	profilin 1 [Source:HGNC Symbol;Acc:HGNC:8881]
51466	EVL	Enah/Vasp-like [Source:HGNC Symbol;Acc:HGNC:20234]
25777	SUN2	Sad1 and UNC84 domain containing 2 [Source:HGNC Symbol;Acc:HGNC:14210]
23077	MYCBP2	MYC binding protein 2 [Source:HGNC Symbol;Acc:HGNC:23386]
51411	BIN2	bridging integrator 2 [Source:HGNC Symbol;Acc:HGNC:1053]
7408	VASP	vasodilator stimulated phosphoprotein [Source:HGNC Symbol;Acc:HGNC:12652]
10487	CAP1	cyclase associated actin cytoskeleton regulatory protein 1 [Source:HGNC Symbol;Acc:HGNC:20040]
838	CASP5	caspase 5 [Source:HGNC Symbol;Acc:HGNC:1506]
3337	DNAJB1	DnaJ heat shock protein family (Hsp40) member B1 [Source:HGNC Symbol;Acc:HGNC:5270]
5721	PSME2	proteasome activator subunit 2 [Source:HGNC Symbol;Acc:HGNC:9569]
83464	APH1B	aph-1 homolog B, gamma-secretase subunit [Source:HGNC Symbol;Acc:HGNC:24080]
57620	STIM2	stromal interaction molecule 2 [Source:HGNC Symbol;Acc:HGNC:19205]
2889	RAPGEF1	Rap guanine nucleotide exchange factor 1 [Source:HGNC Symbol;Acc:HGNC:4568]
10235	RASGRP2	RAS guanyl releasing protein 2 [Source:HGNC Symbol;Acc:HGNC:9879]
153020	RASGEF1B	RasGEF domain family member 1B [Source:HGNC Symbol;Acc:HGNC:24881]
9910	RABGAP1L	RAB GTPase activating protein 1 like [Source:HGNC Symbol;Acc:HGNC:24663]
116984	ARAP2	ArfGAP with RhoGAP domain, ankyrin repeat and PH domain 2 [Source:HGNC Symbol;Acc:HGNC:16924]
26092	TOR1AIP1	torsin 1A interacting protein 1 [Source:HGNC Symbol;Acc:HGNC:29456]
9839	ZEB2	zinc finger E-box binding homeobox 2 [Source:HGNC Symbol;Acc:HGNC:14881]
114793	FMNL2	formin like 2 [Source:HGNC Symbol;Acc:HGNC:18267]
55660	PRPF40A	pre-mRNA processing factor 40 homolog A [Source:HGNC Symbol;Acc:HGNC:16463]
7763	ZFAND5	zinc finger AN1-type containing 5 [Source:HGNC Symbol;Acc:HGNC:13008]
51177	PLEKHO1	pleckstrin homology domain containing O1 [Source:HGNC Symbol;Acc:HGNC:24310]
22926	ATF6	activating transcription factor 6 [Source:HGNC Symbol;Acc:HGNC:791]
7184	HSP90B1	heat shock protein 90 beta family member 1 [Source:HGNC Symbol;Acc:HGNC:12028]
255488	RNF144B	ring finger protein 144B [Source:HGNC Symbol;Acc:HGNC:21578]
597	BCL2A1	BCL2 related protein A1 [Source:HGNC Symbol;Acc:HGNC:991]
4082	MARCKS	myristoylated alanine rich protein kinase C substrate [Source:HGNC Symbol;Acc:HGNC:6759]
23136	EPB41L3	erythrocyte membrane protein band 4.1 like 3 [Source:HGNC Symbol;Acc:HGNC:3380]
140691	TRIM69	tripartite motif containing 69 [Source:HGNC Symbol;Acc:HGNC:17857]
23406	COTL1	coactosin like F-actin binding protein 1 [Source:HGNC Symbol;Acc:HGNC:18304]
5119	CHMP1A	charged multivesicular body protein 1A [Source:HGNC Symbol;Acc:HGNC:8740]
165530	CLEC4F	C-type lectin domain family 4 member F [Source:HGNC Symbol;Acc:HGNC:25357]
6510	SLC1A5	solute carrier family 1 member 5 [Source:HGNC Symbol;Acc:HGNC:10943]
6767	ST13	ST13 Hsp70 interacting protein [Source:HGNC Symbol;Acc:HGNC:11343]
10362	HMG20B	high mobility group 20B [Source:HGNC Symbol;Acc:HGNC:5002]
56943	ENY2	ENY2 transcription and export complex 2 subunit [Source:HGNC Symbol;Acc:HGNC:24449]
527	ATP6V0C	ATPase H+ transporting V0 subunit c [Source:HGNC Symbol;Acc:HGNC:855]
81619	TSPAN14	tetraspanin 14 [Source:HGNC Symbol;Acc:HGNC:23303]
26147	PHF19	PHD finger protein 19 [Source:HGNC Symbol;Acc:HGNC:24566]
259282	BOD1L1	biorientation of chromosomes in cell division 1 like 1 [Source:HGNC Symbol;Acc:HGNC:31792]
22870	PPP6R1	protein phosphatase 6 regulatory subunit 1 [Source:HGNC Symbol;Acc:HGNC:29195]
83605	CCM2	CCM2 scaffold protein [Source:HGNC Symbol;Acc:HGNC:21708]
79888	LPCAT1	lysophosphatidylcholine acyltransferase 1 [Source:HGNC Symbol;Acc:HGNC:25718]
6840	SVIL	supervillin [Source:HGNC Symbol;Acc:HGNC:11480]
51673	TPPP3	tubulin polymerization promoting protein family member 3 [Source:HGNC Symbol;Acc:HGNC:24162]
10602	CDC42EP3	CDC42 effector protein 3 [Source:HGNC Symbol;Acc:HGNC:16943]
85464	SSH2	slingshot protein phosphatase 2 [Source:HGNC Symbol;Acc:HGNC:30580]
254102	EHBP1L1	EH domain binding protein 1 like 1 [Source:HGNC Symbol;Acc:HGNC:30682]
9648	GCC2	GRIP and coiled-coil domain containing 2 [Source:HGNC Symbol;Acc:HGNC:23218]
56890	MDM1	Mdm1 nuclear protein [Source:HGNC Symbol;Acc:HGNC:29917]
284001	CCDC57	coiled-coil domain containing 57 [Source:HGNC Symbol;Acc:HGNC:27564]
7846	TUBA1A	tubulin alpha 1a [Source:HGNC Symbol;Acc:HGNC:20766]
27436	EML4	EMAP like 4 [Source:HGNC Symbol;Acc:HGNC:1316]
83541	FAM110A	family with sequence similarity 110 member A [Source:HGNC Symbol;Acc:HGNC:16188]
9324	HMGN3	high mobility group nucleosomal binding domain 3 [Source:HGNC Symbol;Acc:HGNC:12312]
4012	LNPEP	leucyl and cystinyl aminopeptidase [Source:HGNC Symbol;Acc:HGNC:6656]
56996	SLC12A9	solute carrier family 12 member 9 [Source:HGNC Symbol;Acc:HGNC:17435]
271	AMPD2	adenosine monophosphate deaminase 2 [Source:HGNC Symbol;Acc:HGNC:469]
51167	CYB5R4	cytochrome b5 reductase 4 [Source:HGNC Symbol;Acc:HGNC:20147]
57130	ATP13A1	ATPase 13A1 [Source:HGNC Symbol;Acc:HGNC:24215]
11253	MAN1B1	mannosidase alpha class 1B member 1 [Source:HGNC Symbol;Acc:HGNC:6823]
54331	GNG2	G protein subunit gamma 2 [Source:HGNC Symbol;Acc:HGNC:4404]
64397	ZNF106	zinc finger protein 106 [Source:HGNC Symbol;Acc:HGNC:12886]
57655	GRAMD1A	GRAM domain containing 1A [Source:HGNC Symbol;Acc:HGNC:29305]
64859	NABP1	nucleic acid binding protein 1 [Source:HGNC Symbol;Acc:HGNC:26232]
55671	PPP4R3A	protein phosphatase 4 regulatory subunit 3A [Source:HGNC Symbol;Acc:HGNC:20219]
10427	SEC24B	SEC24 homolog B, COPII coat complex component [Source:HGNC Symbol;Acc:HGNC:10704]
10791	VAMP5	vesicle associated membrane protein 5 [Source:HGNC Symbol;Acc:HGNC:12646]
10591	DNPH1	2'-deoxynucleoside 5'-phosphate N-hydrolase 1 [Source:HGNC Symbol;Acc:HGNC:21218]
2186	BPTF	bromodomain PHD finger transcription factor [Source:HGNC Symbol;Acc:HGNC:3581]
1476	CSTB	cystatin B [Source:HGNC Symbol;Acc:HGNC:2482]
5698	PSMB9	proteasome 20S subunit beta 9 [Source:HGNC Symbol;Acc:HGNC:9546]
58527	ABRACL	ABRA C-terminal like [Source:HGNC Symbol;Acc:HGNC:21230]
88455	ANKRD13A	ankyrin repeat domain 13A [Source:HGNC Symbol;Acc:HGNC:21268]
338692	ANKRD13D	ankyrin repeat domain 13D [Source:HGNC Symbol;Acc:HGNC:27880]
23258	DENND5A	DENN domain containing 5A [Source:HGNC Symbol;Acc:HGNC:19344]
160	AP2A1	adaptor related protein complex 2 subunit alpha 1 [Source:HGNC Symbol;Acc:HGNC:561]
9805	SCRN1	secernin 1 [Source:HGNC Symbol;Acc:HGNC:22192]
84958	SYTL1	synaptotagmin like 1 [Source:HGNC Symbol;Acc:HGNC:15584]
54918	CMTM6	CKLF like MARVEL transmembrane domain containing 6 [Source:HGNC Symbol;Acc:HGNC:19177]
55275	VPS53	VPS53 subunit of GARP complex [Source:HGNC Symbol;Acc:HGNC:25608]
10123	ARL4C	ADP ribosylation factor like GTPase 4C [Source:HGNC Symbol;Acc:HGNC:698]
8907	AP1M1	adaptor related protein complex 1 subunit mu 1 [Source:HGNC Symbol;Acc:HGNC:13667]
85021	REPS1	RALBP1 associated Eps domain containing 1 [Source:HGNC Symbol;Acc:HGNC:15578]
57222	ERGIC1	endoplasmic reticulum-golgi intermediate compartment 1 [Source:HGNC Symbol;Acc:HGNC:29205]
9144	SYNGR2	synaptogyrin 2 [Source:HGNC Symbol;Acc:HGNC:11499]
113246	C12orf57	chromosome 12 open reading frame 57 [Source:HGNC Symbol;Acc:HGNC:29521]
7203	CCT3	chaperonin containing TCP1 subunit 3 [Source:HGNC Symbol;Acc:HGNC:1616]
51669	SARAF	store-operated calcium entry associated regulatory factor [Source:HGNC Symbol;Acc:HGNC:28789]
124935	SLC43A2	solute carrier family 43 member 2 [Source:HGNC Symbol;Acc:HGNC:23087]
2935	GSPT1	G1 to S phase transition 1 [Source:HGNC Symbol;Acc:HGNC:4621]
51696	HECA	hdc homolog, cell cycle regulator [Source:HGNC Symbol;Acc:HGNC:21041]
84967	LSM10	LSM10, U7 small nuclear RNA associated [Source:HGNC Symbol;Acc:HGNC:17562]
5496	PPM1G	protein phosphatase, Mg2+/Mn2+ dependent 1G [Source:HGNC Symbol;Acc:HGNC:9278]
66004	LYNX1	Ly6/neurotoxin 1 [Source:HGNC Symbol;Acc:HGNC:29604]
90416	CCDC32	coiled-coil domain containing 32 [Source:HGNC Symbol;Acc:HGNC:28295]
54558	SPATA6	spermatogenesis associated 6 [Source:HGNC Symbol;Acc:HGNC:18309]
6303	SAT1	spermidine/spermine N1-acetyltransferase 1 [Source:HGNC Symbol;Acc:HGNC:10540]
26509	MYOF	myoferlin [Source:HGNC Symbol;Acc:HGNC:3656]
221656	KDM1B	lysine demethylase 1B [Source:HGNC Symbol;Acc:HGNC:21577]
10589	DRAP1	DR1 associated protein 1 [Source:HGNC Symbol;Acc:HGNC:3019]
10153	CEBPZ	CCAAT enhancer binding protein zeta [Source:HGNC Symbol;Acc:HGNC:24218]
1998	ELF2	E74 like ETS transcription factor 2 [Source:HGNC Symbol;Acc:HGNC:3317]
51123	ZNF706	zinc finger protein 706 [Source:HGNC Symbol;Acc:HGNC:24992]
11101	ATE1	arginyltransferase 1 [Source:HGNC Symbol;Acc:HGNC:782]
84669	USP32	ubiquitin specific peptidase 32 [Source:HGNC Symbol;Acc:HGNC:19143]
2799	GNS	glucosamine (N-acetyl)-6-sulfatase [Source:HGNC Symbol;Acc:HGNC:4422]
3008	H1-4	H1.4 linker histone, cluster member [Source:HGNC Symbol;Acc:HGNC:4718]
57466	SCAF4	SR-related CTD associated factor 4 [Source:HGNC Symbol;Acc:HGNC:19304]
91748	MIDEAS	mitotic deacetylase associated SANT domain protein [Source:HGNC Symbol;Acc:HGNC:19853]
4668	NAGA	alpha-N-acetylgalactosaminidase [Source:HGNC Symbol;Acc:HGNC:7631]
4509	MT-ATP8	mitochondrially encoded ATP synthase membrane subunit 8 [Source:HGNC Symbol;Acc:HGNC:7415]
4539	MT-ND4L	mitochondrially encoded NADH:ubiquinone oxidoreductase core subunit 4L [Source:HGNC Symbol;Acc:HGNC:7460]
8818	DPM2	dolichyl-phosphate mannosyltransferase subunit 2, regulatory [Source:HGNC Symbol;Acc:HGNC:3006]
80308	FLAD1	flavin adenine dinucleotide synthetase 1 [Source:HGNC Symbol;Acc:HGNC:24671]
54947	LPCAT2	lysophosphatidylcholine acyltransferase 2 [Source:HGNC Symbol;Acc:HGNC:26032]
171586	ABHD3	abhydrolase domain containing 3, phospholipase [Source:HGNC Symbol;Acc:HGNC:18718]
6238	RRBP1	ribosome binding protein 1 [Source:HGNC Symbol;Acc:HGNC:10448]
5917	RARS1	arginyl-tRNA synthetase 1 [Source:HGNC Symbol;Acc:HGNC:9870]
10289	EIF1B	eukaryotic translation initiation factor 1B [Source:HGNC Symbol;Acc:HGNC:30792]
9669	EIF5B	eukaryotic translation initiation factor 5B [Source:HGNC Symbol;Acc:HGNC:30793]
1933	EEF1B2	eukaryotic translation elongation factor 1 beta 2 [Source:HGNC Symbol;Acc:HGNC:3208]
55133	SRBD1	S1 RNA binding domain 1 [Source:HGNC Symbol;Acc:HGNC:25521]
262	AMD1	adenosylmethionine decarboxylase 1 [Source:HGNC Symbol;Acc:HGNC:457]
54108	CHRAC1	chromatin accessibility complex subunit 1 [Source:HGNC Symbol;Acc:HGNC:13544]
116228	COX20	cytochrome c oxidase assembly factor COX20 [Source:HGNC Symbol;Acc:HGNC:26970]
54629	MINDY2	MINDY lysine 48 deubiquitinase 2 [Source:HGNC Symbol;Acc:HGNC:26954]
23530	NNT	nicotinamide nucleotide transhydrogenase [Source:HGNC Symbol;Acc:HGNC:7863]
4512	MT-CO1	mitochondrially encoded cytochrome c oxidase I [Source:HGNC Symbol;Acc:HGNC:7419]
441168	CALHM6	calcium homeostasis modulator family member 6 [Source:HGNC Symbol;Acc:HGNC:33391]
57205	ATP10D	ATPase phospholipid transporting 10D (putative) [Source:HGNC Symbol;Acc:HGNC:13549]
23443	SLC35A3	solute carrier family 35 member A3 [Source:HGNC Symbol;Acc:HGNC:11023]
11322	TMC6	transmembrane channel like 6 [Source:HGNC Symbol;Acc:HGNC:18021]
27163	NAAA	N-acylethanolamine acid amidase [Source:HGNC Symbol;Acc:HGNC:736]
56894	AGPAT3	1-acylglycerol-3-phosphate O-acyltransferase 3 [Source:HGNC Symbol;Acc:HGNC:326]
4125	MAN2B1	mannosidase alpha class 2B member 1 [Source:HGNC Symbol;Acc:HGNC:6826]
10250	SRRM1	serine and arginine repetitive matrix 1 [Source:HGNC Symbol;Acc:HGNC:16638]
143884	CWF19L2	CWF19 like cell cycle control factor 2 [Source:HGNC Symbol;Acc:HGNC:26508]
220988	HNRNPA3	heterogeneous nuclear ribonucleoprotein A3 [Source:HGNC Symbol;Acc:HGNC:24941]
51759	C9orf78	chromosome 9 open reading frame 78 [Source:HGNC Symbol;Acc:HGNC:24932]
23091	ZC3H13	zinc finger CCCH-type containing 13 [Source:HGNC Symbol;Acc:HGNC:20368]
1345	COX6C	cytochrome c oxidase subunit 6C [Source:HGNC Symbol;Acc:HGNC:2285]
80017	DGLUCY	D-glutamate cyclase [Source:HGNC Symbol;Acc:HGNC:20498]
55508	SLC35E3	solute carrier family 35 member E3 [Source:HGNC Symbol;Acc:HGNC:20864]
23344	ESYT1	extended synaptotagmin 1 [Source:HGNC Symbol;Acc:HGNC:29534]
80205	CHD9	chromodomain helicase DNA binding protein 9 [Source:HGNC Symbol;Acc:HGNC:25701]
1043	CD52	CD52 molecule [Source:HGNC Symbol;Acc:HGNC:1804]
79897	RPP21	ribonuclease P/MRP subunit p21 [Source:HGNC Symbol;Acc:HGNC:21300]
23046	KIF21B	kinesin family member 21B [Source:HGNC Symbol;Acc:HGNC:29442]
26118	WSB1	WD repeat and SOCS box containing 1 [Source:HGNC Symbol;Acc:HGNC:19221]
51602	NOP58	NOP58 ribonucleoprotein [Source:HGNC Symbol;Acc:HGNC:29926]
410	ARSA	arylsulfatase A [Source:HGNC Symbol;Acc:HGNC:713]
64118	DUS1L	dihydrouridine synthase 1 like [Source:HGNC Symbol;Acc:HGNC:30086]
115294	PCMTD1	protein-L-isoaspartate (D-aspartate) O-methyltransferase domain containing 1 [Source:HGNC Symbol;Acc:HGNC:30483]
57801	HES4	hes family bHLH transcription factor 4 [Source:HGNC Symbol;Acc:HGNC:24149]
100506115	PELATON	plaque enriched lncRNA in atherosclerotic and inflammatory bowel macrophage regulation [Source:HGNC Symbol;Acc:HGNC:50328]
100506311	HOTAIRM1	HOXA transcript antisense RNA, myeloid-specific 1 [Source:HGNC Symbol;Acc:HGNC:37117]
100506622	LINC00540	long intergenic non-protein coding RNA 540 [Source:NCBI gene (formerly Entrezgene);Acc:100506622]
100507540	LINC01504	long intergenic non-protein coding RNA 1504 [Source:HGNC Symbol;Acc:HGNC:51185]
100996541	FAM157C	family with sequence similarity 157 member C [Source:HGNC Symbol;Acc:HGNC:34081]
114823	LENG8	leukocyte receptor cluster member 8 [Source:HGNC Symbol;Acc:HGNC:15500]
126364	LRRC25	leucine rich repeat containing 25 [Source:HGNC Symbol;Acc:HGNC:29806]
128346	C1orf162	chromosome 1 open reading frame 162 [Source:HGNC Symbol;Acc:HGNC:28344]
137797	LYPD2	LY6/PLAUR domain containing 2 [Source:HGNC Symbol;Acc:HGNC:25215]
151613	TTC14	tetratricopeptide repeat domain 14 [Source:HGNC Symbol;Acc:HGNC:24697]
168850	ZNF800	zinc finger protein 800 [Source:HGNC Symbol;Acc:HGNC:27267]
201799	TMEM154	transmembrane protein 154 [Source:HGNC Symbol;Acc:HGNC:26489]
203197	TMEM268	transmembrane protein 268 [Source:HGNC Symbol;Acc:HGNC:24513]
22834	ZNF652	zinc finger protein 652 [Source:HGNC Symbol;Acc:HGNC:29147]
253143	PRR14L	proline rich 14 like [Source:HGNC Symbol;Acc:HGNC:28738]
255809	C19orf38	chromosome 19 open reading frame 38 [Source:HGNC Symbol;Acc:HGNC:34073]
25832	NBPF14	NBPF member 14 [Source:HGNC Symbol;Acc:HGNC:25232]
283237	TTC9C	tetratricopeptide repeat domain 9C [Source:HGNC Symbol;Acc:HGNC:28432]
284013	VMO1	vitelline membrane outer layer 1 homolog [Source:HGNC Symbol;Acc:HGNC:30387]
284837	AATBC	apoptosis associated transcript in bladder cancer [Source:HGNC Symbol;Acc:HGNC:51526]
29125	C11orf21	chromosome 11 open reading frame 21 [Source:HGNC Symbol;Acc:HGNC:13231]
29855	UBN1	ubinuclein 1 [Source:HGNC Symbol;Acc:HGNC:12506]
29992	PILRA	paired immunoglobin like type 2 receptor alpha [Source:HGNC Symbol;Acc:HGNC:20396]
338758	ATP2B1-AS1	ATP2B1 antisense RNA 1 [Source:HGNC Symbol;Acc:HGNC:27883]
342510	CD300E	CD300e molecule [Source:HGNC Symbol;Acc:HGNC:28874]
3431	SP110	SP110 nuclear body protein [Source:HGNC Symbol;Acc:HGNC:5401]
388403	YPEL2	yippee like 2 [Source:HGNC Symbol;Acc:HGNC:18326]
51338	MS4A4A	membrane spanning 4-domains A4A [Source:HGNC Symbol;Acc:HGNC:13371]
56905	C15orf39	chromosome 15 open reading frame 39 [Source:HGNC Symbol;Acc:HGNC:24497]
57062	DDX24	DEAD-box helicase 24 [Source:HGNC Symbol;Acc:HGNC:13266]
57157	PHTF2	putative homeodomain transcription factor 2 [Source:HGNC Symbol;Acc:HGNC:13411]
57666	FBRSL1	fibrosin like 1 [Source:HGNC Symbol;Acc:HGNC:29308]
58475	MS4A7	membrane spanning 4-domains A7 [Source:HGNC Symbol;Acc:HGNC:13378]
60685	ZFAND3	zinc finger AN1-type containing 3 [Source:HGNC Symbol;Acc:HGNC:18019]
6452	SH3BP2	SH3 domain binding protein 2 [Source:HGNC Symbol;Acc:HGNC:10825]
80255	SLC35F5	solute carrier family 35 member F5 [Source:HGNC Symbol;Acc:HGNC:23617]
93349	SP140L	SP140 nuclear body protein like [Source:HGNC Symbol;Acc:HGNC:25105]
9976	CLEC2B	C-type lectin domain family 2 member B [Source:HGNC Symbol;Acc:HGNC:2053]
